# Supplementary material for: Integrative analysis of transcriptome and metabolome reveals how ethylene increases natural rubber yield in Hevea brasiliensis
Source: Front Plant Sci. 2024 Sep 3;15:1444693. doi: 10.3389/fpls.2024.1444693 (PMC11405334; doi:10.3389/fpls.2024.1444693)
Supplement: Supplementary file 4 [file Table1.xlsx]

## Sheet: Table S1
Supplementary Table 1 The primers used for RT-qPCR
Gene ID	sence primer (5' to 3')	antiaence primer (5' to 3')
LOC110655815	TCGCCATGCTGCACGGATTCTC	GACACCAGAGTTCCATCGTCCTTGG
LOC110650899	GCTTGGGAGGAGCCTGAAACTGATG	ATGATAGGGCGGCGAGTGGACTT
LOC110656726	CCGCATCCATCACCACCAACACA	CGAATCGTCTGACTACGGACCACAC
LOC110670723	GAGATGGCCTGAGCGAGACTTGTT	TCAGCCTCCTGCATGAGTCGGTAA
LOC110667029	ACGAGCATTTGTGTGTAAGGGAAAGGA	ACGAACTAACGGCGAGTGAGGAATTG
LOC110656344	CAGAGTTCATGGACACAGTTGAGAGGA	GTGGCGGAGGAAGAAGGTGCTT
Actin	GATGTGGATATCAGGAAGGA	CATACTGCTTGGAGCAAGA

## Sheet: Table S2
Supplementary Table 2 Number of DEGs in each groups
Groups	UP	Down	Total
ET24/ET0	709	2691	3400
ET1d/ET0	445	2150	2595
ET2d/ET0	170	513	683
ET1d/ET24	948	870	1818
ET2d/ET24	2463	1005	3468
ET2d/ET1d	723	481	1204

## Sheet: Table S3
Supplementary Table 3 Common DEGs between ethylene stimulation and control
Gene id	Annotation	Expression patterns
LOC110640952	KOG1458-Fructose-1,6-bisphosphatase[G]	down
LOC110646181	-	down
LOC110673740	KOG0304-mRNA deadenylase subunit[A]	down
LOC110656067	-	down
LOC110642735	KOG0743-AAA+-type ATPase[O]	down
LOC110639836	KOG0657-Glyceraldehyde 3-phosphate dehydrogenase[G]	down
LOC110639065	KOG0710-Molecular chaperone (small heat-shock protein Hsp26/Hsp42)[O]	down
LOC110635072	KOG1187-Serine/threonine protein kinase[T]	down
LOC110665608	KOG1187-Serine/threonine protein kinase[T]	down
LOC110672557	-	down
LOC110642054	-	down
LOC110646309	KOG0198-MEKK and related serine/threonine protein kinases[T]	down
LOC110635849	-	down
LOC110645747	KOG0048-Transcription factor, Myb superfamily[K]	down
LOC110669448	KOG4412-26S proteasome regulatory complex, subunit PSMD10[O]	down
LOC110649731	-	down
LOC110658834	-	down
LOC110673790	KOG0715-Molecular chaperone (DnaJ superfamily)[O]	down
LOC110638020	-	down
LOC110670417	-	down
LOC110646002	KOG1383-Glutamate decarboxylase/sphingosine phosphate lyase[E]	down
LOC110670681	KOG4642-Chaperone-dependent E3 ubiquitin protein ligase (contains TPR repeats)[O]	down
LOC110661706	-	down
LOC110634727	-	down
LOC110672244	-	down
LOC110653678	-	down
LOC110644450	-	down
LOC110673681	KOG2548-SWAP mRNA splicing regulator[A]	down
LOC110654210	-	down
LOC110646713	-	down
LOC110648294	-	down
LOC110633315	-	down
LOC110665879	KOG1208-Dehydrogenases with different specificities (related to short-chain alcohol dehydrogenases)[Q]	down
LOC110660200	KOG0054-Multidrug resistance-associated protein/mitoxantrone resistance protein, ABC superfamily[Q]	down
LOC110670942	KOG0523-Transketolase[G]	down
LOC110669097	-	down
LOC110633165	KOG4642-Chaperone-dependent E3 ubiquitin protein ligase (contains TPR repeats)[O]	down
atpA	-	down
LOC110640753	-	down
LOC110667142	KOG1187-Serine/threonine protein kinase[T]	down
LOC110672400	-	down
LOC110639182	KOG1187-Serine/threonine protein kinase[T]	down
LOC110671747	-	down
LOC110666287	-	down
LOC110642728	KOG0743-AAA+-type ATPase[O]	down
LOC110650851	KOG1515-Arylacetamide deacetylase[V]	down
LOC110642038	-	down
LOC110631735	-	down
LOC110638215	-	down
LOC110659465	-	down
LOC110673074	-	down
LOC110663779	KOG0483-Transcription factor HEX, contains HOX and HALZ domains[K]	down
LOC110646478	KOG0853-Glycosyltransferase[M]	down
LOC110654532	KOG1397-Ca2+/H+ antiporter VCX1 and related proteins[P]	down
LOC110637446	-	down
LOC110660837	-	down
LOC110645532	KOG2331-Predicted glycosylhydrolase[R]	down
LOC110649975	KOG0123-Polyadenylate-binding protein (RRM superfamily)[AJ]	down
LOC110649308	-	down
LOC110634251	-	down
LOC110670529	-	down
LOC110649664	KOG0583-Serine/threonine protein kinase[T]	down
LOC110636761	-	down
LOC110649707	KOG1187-Serine/threonine protein kinase[T]	down
LOC110631454	KOG4628-Predicted E3 ubiquitin ligase[O]	down
LOC110637236	KOG0157-Cytochrome P450 CYP4/CYP19/CYP26 subfamilies[QI]	down
LOC110642710	-	down
LOC110670860	KOG1339-Aspartyl protease[O]	down
LOC110662817	-	down
LOC110651261	-	down
LOC110672866	KOG1427-Uncharacterized conserved protein, contains RCC1 domain[S]	down
LOC110652831	KOG1187-Serine/threonine protein kinase[T]	down
LOC110665548	-	down
LOC110673566	KOG1187-Serine/threonine protein kinase[T]	down
LOC110653740	KOG0314-Predicted E3 ubiquitin ligase[O]	down
LOC110663559	KOG0498-K+-channel ERG and related proteins, contain PAS/PAC sensor domain[PT]	down
LOC110661549	-	down
LOC110649894	-	down
LOC110663404	-	down
LOC110633272	KOG1545-Voltage-gated shaker-like K+ channel KCNA[P]	down
LOC110657236	KOG1595-CCCH-type Zn-finger protein[R]	down
LOC110671749	-	down
LOC110650068	KOG1565-Gelatinase A and related matrix metalloproteases[OW]	down
LOC110672623	-	down
LOC110653818	-	down
LOC110645974	-	down
LOC110632780	-	down
LOC110658493	KOG1584-Sulfotransferase[R]	down
LOC110634258	KOG2353-L-type voltage-dependent Ca2+ channel, alpha2/delta subunit[PT]	down
LOC110667947	-	down
LOC110636953	-	down
LOC110661400	KOG2627-Nuclear protein ES2[R]	down
LOC110672799	-	down
LOC110651290	-	down
LOC110672411	-	down
LOC110636705	-	down
LOC110662858	-	down
LOC110631791	KOG0228-Beta-fructofuranosidase (invertase)[G]	down
LOC110669716	-	down
LOC110653668	KOG0988-RNA-directed RNA polymerase QDE-1 required for posttranscriptional gene silencing and RNA interference[A]	down
LOC110657078	KOG4224-Armadillo repeat protein VAC8 required for vacuole fusion, inheritance and cytosol-to-vacuole protein targeting[U]	down
LOC110669077	-	down
LOC110649445	KOG3071-Fatty acyl-CoA elongase/Polyunsaturated fatty acid specific elongation enzyme[I]	down
LOC110653675	KOG0314-Predicted E3 ubiquitin ligase[O]	down
LOC110655491	KOG1187-Serine/threonine protein kinase[T]	down
LOC110644029	KOG1187-Serine/threonine protein kinase[T]	down
LOC110647965	KOG0061-Transporter, ABC superfamily (Breast cancer resistance protein)[Q]	down
LOC110649617	-	down
LOC110647979	-	down
LOC110664574	KOG0156-Cytochrome P450 CYP2 subfamily[Q]	down
LOC110645297	KOG0190-Protein disulfide isomerase (prolyl 4-hydroxylase beta subunit)[O]	down
LOC110662798	-	down
LOC110671989	KOG4642-Chaperone-dependent E3 ubiquitin protein ligase (contains TPR repeats)[O]	down
LOC110636347	-	down
LOC110634457	-	down
LOC110642084	-	down
LOC110640362	KOG1303-Amino acid transporters[E]	down
LOC110635882	KOG4266-Subtilisin kexin isozyme-1/site 1 protease, subtilase superfamily[O]	down
LOC110651289	KOG4177-Ankyrin[M]	down
LOC110636748	KOG0314-Predicted E3 ubiquitin ligase[O]	down
LOC110640566	KOG2456-Aldehyde dehydrogenase[C]	down
LOC110661924	KOG1187-Serine/threonine protein kinase[T]	down
LOC110672531	KOG1187-Serine/threonine protein kinase[T]	down
LOC110672515	-	down
LOC110640268	KOG0027-Calmodulin and related proteins (EF-Hand superfamily)[T]	down
LOC110643291	-	down
LOC110667021	-	down
LOC110644780	KOG4341-F-box protein containing LRR[R]	down
LOC110660040	KOG1187-Serine/threonine protein kinase[T]	down
LOC110631730	KOG2764-Putative transcriptional regulator DJ-1[RV]	down
LOC110654789	-	down
LOC110640868	KOG1495-Lactate dehydrogenase[C]	down
LOC110670965	-	down
LOC110635802	-	down
LOC110642262	KOG0198-MEKK and related serine/threonine protein kinases[T]	down
LOC110663104	KOG0304-mRNA deadenylase subunit[A]	down
LOC110643884	-	down
LOC110658417	-	down
LOC110666939	-	down
LOC110669204	KOG0027-Calmodulin and related proteins (EF-Hand superfamily)[T]	down
LOC110639522	KOG0143-Iron/ascorbate family oxidoreductases[QR]	down
LOC110634453	-	down
LOC110634753	-	down
LOC110632545	-	down
LOC110647521	KOG4642-Chaperone-dependent E3 ubiquitin protein ligase (contains TPR repeats)[O]	down
LOC110648695	-	down
LOC110656699	KOG1584-Sulfotransferase[R]	down
LOC110673583	-	down
LOC110637673	KOG1318-Helix loop helix transcription factor EB[K]	down
LOC110672255	-	down
LOC110651534	KOG0028-Ca2+-binding protein (centrin/caltractin), EF-Hand superfamily protein[ZD]	down
LOC110673568	KOG1187-Serine/threonine protein kinase[T]	down
LOC110651486	-	down
LOC110665024	-	down
LOC110639135	KOG0674-Calreticulin[O]	down
LOC110641539	KOG1808-AAA ATPase containing von Willebrand factor type A (vWA) domain[R]	down
LOC110647036	KOG2645-Type I phosphodiesterase/nucleotide pyrophosphatase[R]	down
LOC110669546	-	down
LOC110671089	-	down
LOC110639539	KOG4628-Predicted E3 ubiquitin ligase[O]	down
LOC110642606	KOG4642-Chaperone-dependent E3 ubiquitin protein ligase (contains TPR repeats)[O]	down
LOC110654523	KOG4569-Predicted lipase[I]	down
LOC110642097	KOG4343-bZIP transcription factor ATF6[K]	down
LOC110653478	-	down
LOC110652978	-	down
LOC110657867	KOG4005-Transcription factor XBP-1[K]	down
LOC110672264	-	down
LOC110649668	-	down
LOC110635180	KOG4628-Predicted E3 ubiquitin ligase[O]	down
LOC110651944	-	down
LOC110664460	-	down
LOC110643639	KOG0684-Cytochrome P450[Q]	down
LOC110657646	-	down
LOC110641584	-	down
LOC110672394	-	down
LOC110659415	-	down
LOC110646830	-	down
LOC110644586	KOG1950-Glycosyl transferase, family 8 - glycogenin[G]	down
LOC110634778	-	down
LOC110636299	-	down
LOC110659362	-	down
LOC110633733	-	down
LOC110666374	KOG1397-Ca2+/H+ antiporter VCX1 and related proteins[P]	down
LOC110643396	-	down
LOC110644033	KOG1187-Serine/threonine protein kinase[T]	down
LOC110645740	-	down
LOC110640435	-	down
LOC110655741	KOG2399-K+-dependent Na+:Ca2+ antiporter[P]	down
LOC110637569	KOG4658-Apoptotic ATPase[T]	down
LOC110636105	KOG0759-Mitochondrial oxoglutarate/malate carrier proteins[C]	down
LOC110670756	KOG3079-Uridylate kinase/adenylate kinase[F]	down
LOC110659246	-	down
LOC110644576	-	down
LOC110636276	KOG2714-SETA binding protein SB1 and related proteins, contain BTB/POZ domain[R]	down
LOC110672622	-	down
LOC110668875	KOG1383-Glutamate decarboxylase/sphingosine phosphate lyase[E]	down
LOC110663908	-	down
LOC110636141	KOG0759-Mitochondrial oxoglutarate/malate carrier proteins[C]	down
LOC110660871	-	down
LOC110671539	-	down
LOC110633603	KOG4585-Predicted transposase[L]	down
LOC110641581	KOG1347-Uncharacterized membrane protein, predicted efflux pump[R]	down
LOC110651562	-	down
LOC110664236	-	down
LOC110632468	KOG0627-Heat shock transcription factor[K]	down
LOC110661669	-	down
LOC110669189	KOG1419-Voltage-gated K+ channel KCNQ[P]	down
LOC110636350	-	down
LOC110650899	KOG1285-Beta, beta-carotene 15,15'-dioxygenase and related enzymes[Q]	down
LOC110664129	-	down
LOC110634602	-	down
LOC110673530	KOG1187-Serine/threonine protein kinase[T]	down
LOC110648988	KOG1595-CCCH-type Zn-finger protein[R]	down
LOC110642683	KOG1187-Serine/threonine protein kinase[T]	down
LOC110636987	KOG0698-Serine/threonine protein phosphatase[T]	down
LOC110644987	-	down
LOC110638002	KOG4628-Predicted E3 ubiquitin ligase[O]	down
LOC110664054	KOG4177-Ankyrin[M]	down
LOC110645016	KOG0156-Cytochrome P450 CYP2 subfamily[Q]	down
LOC110640382	KOG0483-Transcription factor HEX, contains HOX and HALZ domains[K]	down
LOC110636441	-	down
LOC110673682	KOG0198-MEKK and related serine/threonine protein kinases[T]	down
LOC110668434	KOG1263-Multicopper oxidases[Q]	down
LOC110638579	-	down
LOC110661480	-	down
LOC110636355	KOG0988-RNA-directed RNA polymerase QDE-1 required for posttranscriptional gene silencing and RNA interference[A]	down
LOC110670429	-	down
LOC110655922	KOG0023-Alcohol dehydrogenase, class V[Q]	down
LOC110645168	KOG1839-Uncharacterized protein CLU1/cluA/TIF31 involved in mitochondrial morphology/distribution, also found associated with eIF-3[R]	down
LOC110643397	KOG0029-Amine oxidase[Q]	down
LOC110642577	-	down
LOC110667096	-	down
LOC110645231	KOG1427-Uncharacterized conserved protein, contains RCC1 domain[S]	down
LOC110652811	-	down
LOC110646210	KOG1339-Aspartyl protease[O]	down
LOC110632464	-	down
LOC110647814	-	down
LOC110646777	KOG2246-Galactosyltransferases[G]	down
LOC110642384	KOG0404-Thioredoxin reductase[O]	down
LOC110672259	-	down
LOC110666033	-	down
LOC110644756	KOG4628-Predicted E3 ubiquitin ligase[O]	down
LOC110649136	-	down
LOC110648732	KOG1041-Translation initiation factor 2C (eIF-2C) and related proteins[J]	down
LOC110638018	-	down
LOC110651654	-	down
LOC110632542	KOG1603-Copper chaperone[P]	down
LOC110667920	-	down
LOC110664056	KOG0698-Serine/threonine protein phosphatase[T]	down
LOC110646773	KOG0651-26S proteasome regulatory complex, ATPase RPT4[O]	down
LOC110653370	KOG0028-Ca2+-binding protein (centrin/caltractin), EF-Hand superfamily protein[ZD]	down
LOC110658041	KOG1603-Copper chaperone[P]	down
LOC110662807	KOG4177-Ankyrin[M]	down
LOC110650707	KOG1187-Serine/threonine protein kinase[T]	down
LOC110634325	-	down
LOC110637523	KOG1187-Serine/threonine protein kinase[T]	down
LOC110666116	KOG4658-Apoptotic ATPase[T]	down
LOC110636910	KOG4658-Apoptotic ATPase[T]	down
LOC110661600	KOG0617-Ras suppressor protein (contains leucine-rich repeats)[T]	down
LOC110669624	-	down
LOC110642085	-	down
LOC110661531	KOG4742-Predicted chitinase[R]	Up
LOC110639846	-	Up
LOC110663199	-	Up
LOC110673296	-	Up
LOC110663197	-	Up
LOC110672065	KOG1192-UDP-glucuronosyl and UDP-glucosyl transferase[GC]	Up
LOC110656144	KOG1187-Serine/threonine protein kinase[T]	Up
LOC110638059	KOG4701-Chitinase[M]	Up
LOC110670505	-	Up
LOC110655815	KOG2250-Glutamate/leucine/phenylalanine/valine dehydrogenases[E]	Up
LOC110670503	-	Up
LOC110662812	KOG3017-Defense-related protein containing SCP domain[S]	Up
LOC110652110	KOG4742-Predicted chitinase[R]	Up
LOC110639549	-	Up
LOC110657211	-	Up
LOC110651877	KOG0156-Cytochrome P450 CYP2 subfamily[Q]	Up
LOC110665637	KOG1196-Predicted NAD-dependent oxidoreductase[R]	Up
LOC110656726	-	Up
LOC110647926	-	Up
LOC110649238	KOG1237-H+/oligopeptide symporter[E]	Up
LOC110668984	KOG4742-Predicted chitinase[R]	Up
LOC110640711	KOG1577-Aldo/keto reductase family proteins[R]	Up
LOC110671897	-	Up
LOC110643015	-	Up
LOC110656661	-	Up
LOC110654544	-	Up
LOC110648369	-	Up
LOC110668385	-	Up
LOC110645535	-	Up
LOC110656054	-	Up

## Sheet: Table S4
Supplementary Table 4 DEGs involved in phytohormone biosynthesis and signal transduction pathways
				ET24 vs ET0						ET1T vs ET0						ET2T vs ET0
	Gene id	Cluster	Gene symbol	MeanTPM (ET24)	MeanTPM (ET0)	log2FoldChange	pValue	qValue	result	MeanTPM (ET1d)	MeanTPM (ET0)	log2FoldChange	pValue	qValue	result	MeanTPM (ET2d)	MeanTPM (ET0)	log2FoldChange	pValue	qValue	result
Abscisic acid	LOC110655715	3	AAO3	10.0852	4.00211	1.33341	5.39118e-19	6.29286e-17	up	3.35052	4.00211	-0.256374	0.0529526	0.171296	-	5.47523	4.00211	0.452161	0.0492257	0.501087	-
Abscisic acid	LOC110672122	3	AAO3	18.5866	7.80121	1.25249	5.24149e-20	6.65126e-18	up	6.31943	7.80121	-0.303905	0.0531085	0.17163	-	9.80063	7.80121	0.329176	0.0887403	0.645388	-
Abscisic acid	LOC110673753	4	AAO3	4.39659	14.1547	-1.68683	0.000215907	0.00195062	down	3.10811	14.1547	-2.18717	9.89654e-07	2.43324e-05	down	8.47049	14.1547	-0.740766	0.0298945	0.393047	-
Abscisic acid	LOC110654913	2	NCED	0.0001	0.730698	-12.8351	2.6946e-05	0.000319404	down	0.215571	0.730698	-1.76111	0.183211	0.391561	-	0.299477	0.730698	-1.28683	0.121928	0.724959	-
Abscisic acid	LOC110641806	2	NCED	12.5633	41.9343	-1.73892	0.000988809	0.00715904	down	24.1828	41.9343	-0.79415	0.98476	0.993558	-	15.7002	41.9343	-1.41735	2.05025e-05	0.00197184	down
Abscisic acid	LOC110650899	2	NCED	0.106312	10.3499	-6.60518	1.56083e-29	4.67975e-27	down	0.716871	10.3499	-3.85176	4.60948e-16	9.55115e-14	down	1.17223	10.3499	-3.1423	9.63442e-19	9.84106e-16	down
Abscisic acid	LOC110643563	3	CYP70A	1.67332	0.613749	1.44699	4.34422e-05	0.000485581	up	0.320201	0.613749	-0.93867	0.948768	0.978234	-	1.17651	0.613749	0.938797	0.0936593	0.658058	-
Abscisic acid	LOC110643639	2	CYP70A	0.0729005	3.01172	-5.36852	1.82197e-08	4.63943e-07	down	0.189164	3.01172	-3.99288	6.10389e-08	2.11768e-06	down	0.324043	3.01172	-3.21633	1.70669e-07	2.90549e-05	down
Abscisic acid	LOC110636697	2	SnRK2	0.136308	3.25785	-4.57897	1.73765e-07	3.59303e-06	down	0.545277	3.25785	-2.57886	0.000645079	0.00572906	down	1.39162	3.25785	-1.22715	0.0261035	0.366463	-
Abscisic acid	LOC110656726	1	PYR/PYL	87.6671	2.96567	4.8856	9.92116e-85	7.58522e-81	up	21.9246	2.96567	2.88612	2.4709e-28	1.81069e-25	up	9.19601	2.96567	1.63265	6.04533e-05	0.00482681	up
Abscisic acid	LOC110645564	1	PYR/PYL	81.1364	28.3509	1.51696	3.37746e-20	4.45213e-18	up	63.7585	28.3509	1.16923	5.31299e-14	8.40152e-12	up	51.1806	28.3509	0.852205	0.001224	0.0489963	-
Abscisic acid	LOC110633511	3	PYR/PYL	3.53998	1.06683	1.73041	1.4024e-08	3.63767e-07	up	2.25906	1.06683	1.0824	7.57975e-05	0.000979921	up	2.63426	1.06683	1.30407	0.00697741	0.1679	-
Abscisic acid	LOC110636281	1	PYR/PYL	45.4384	15.955	1.5099	9.08627e-13	5.04313e-11	up	34.1474	15.955	1.09776	1.86955e-08	7.57017e-07	up	17.1341	15.955	0.10286	0.642826	0.980205	-
Abscisic acid	LOC110641625	1	PYR/PYL	4.49102	2.28987	0.971776	2.78186e-05	0.000328221	-	5.65463	2.28987	1.30417	1.32737e-08	5.62494e-07	up	4.0464	2.28987	0.821374	0.0454637	0.481368	-
Abscisic acid	LOC110641533	4	PP2C	8.79741	24.9598	-1.50446	0.00724614	0.0374833	down	12.1846	24.9598	-1.03455	0.430451	0.657494	-	35.5187	24.9598	0.50897	0.0274327	0.375527	-
Abscisic acid	LOC110636987	4	PP2C	17.8755	74.1611	-2.05268	2.11908e-07	4.28609e-06	down	20.68	74.1611	-1.84243	5.12872e-06	9.78986e-05	down	32.8849	74.1611	-1.17324	4.09725e-05	0.00346768	down
Abscisic acid	LOC110646778	3	PP2C	25.9982	48.8218	-0.909115	0.561834	0.763551	-	14.0915	48.8218	-1.7927	4.9122e-05	0.000678561	down	17.2343	48.8218	-1.50224	1.60826e-07	2.78595e-05	down
Abscisic acid	LOC110643225	3	PP2C	66.3566	118.821	-0.840475	0.705279	0.857166	-	43.6443	118.821	-1.44492	0.00412498	0.0254958	down	48.801	118.821	-1.2838	3.63192e-06	0.000454913	down
Abscisic acid	LOC110644406	3	PP2C	9.90391	24.0344	-1.27903	0.0491938	0.162748	-	6.80032	24.0344	-1.82142	6.12015e-05	0.00081471	down	9.87147	24.0344	-1.28376	2.73317e-05	0.00246835	down
Abscisic acid	LOC110659164	1	PP2C	19.7627	21.942	-0.150911	0.0179412	0.0764281	-	9.84073	21.942	-1.15685	0.168282	0.371072	-	9.09046	21.942	-1.27127	7.91172e-05	0.00593319	down
Abscisic acid	LOC110662798	4	ABF	12.6284	48.351	-1.93688	4.01651e-07	7.59166e-06	down	12.2617	48.351	-1.97939	8.85922e-07	2.2126e-05	down	21.8094	48.351	-1.1486	0.000379521	0.0205149	down
Abscisic acid	LOC110654676	4	ABF	2.91418	9.29994	-1.67413	0.00146002	0.00997771	down	2.31512	9.29994	-2.00614	3.32546e-05	0.000484311	down	5.57803	9.29994	-0.737465	0.131414	0.742511	-
Auxin	LOC110666725	4	TIR1	4.19768	16.1833	-1.94684	1.28821e-05	0.000169738	down	4.06343	16.1833	-1.99373	5.30086e-06	0.000100928	down	12.4442	16.1833	-0.379033	0.355927	0.918688	-
Auxin	LOC110634531	1	TIR1	31.4095	9.79105	1.68167	1.78417e-22	2.78819e-20	up	13.6311	9.79105	0.477363	1.67426e-05	0.000267712	-	12.7366	9.79105	0.379444	0.193718	0.821423	-
Auxin	LOC110671921	3	SAUR	2.29713	0.644855	1.83279	0.000824353	0.00613839	up	0.955068	0.644855	0.566629	0.153937	0.350909	-	2.04729	0.644855	1.66667	0.0404772	0.45743	-
Auxin	LOC110643148	1	SAUR	42.0367	6.0388	2.79932	4.35879e-28	1.14914e-25	up	48.8523	6.0388	3.01609	2.92038e-32	3.65595e-29	up	10.0926	6.0388	0.740961	0.0614347	0.550793	-
Auxin	LOC110646371	1	SAUR	288.505	89.264	1.69244	4.07749e-20	5.30629e-18	up	355.501	89.264	1.9937	2.80789e-25	1.59175e-22	up	99.104	89.264	0.150864	0.572602	0.96798	-
Auxin	LOC110635455	1	SAUR	71.6919	22.1506	1.69446	3.42824e-18	3.71781e-16	up	49.9773	22.1506	1.17393	1.3222e-11	1.23371e-09	up	32.9441	22.1506	0.572672	0.0476278	0.494014	-
Auxin	LOC110663266	2	SAUR	1.08906	6.47216	-2.57116	0.00378913	0.0221354	down	3.74096	6.47216	-0.790837	0.983577	0.993164	-	4.93892	6.47216	-0.390052	0.512732	0.957384	-
Auxin	LOC110673767	2	SAUR	0.881966	5.55948	-2.65615	0.000745323	0.00565174	down	5.75836	5.55948	0.0507096	0.0184423	0.0802462	-	15.2352	5.55948	1.45439	8.0622e-06	0.000891114	up
Auxin	LOC110666313	1	SAUR	0.521204	0.098983	2.39659	0.0141665	0.063665	up	0.805277	0.098983	3.02423	0.00022084	0.00238338	up	0.380041	0.098983	1.9409	0.193782	0.821423	-
Auxin	LOC110643427	4	GH3	0.286071	5.74177	-4.32705	1.0711e-13	6.75389e-12	down	0.567675	5.74177	-3.33836	7.11936e-11	5.62898e-09	down	3.93812	5.74177	-0.543991	0.227532	0.854302	-
Auxin	LOC110656138	2	GH3	0.316045	0.758923	-1.26383	0.56189	0.763551	-	3.83766	0.758923	2.3382	2.1902e-17	5.5298e-15	up	1.65901	0.758923	1.1283	0.016115	0.284142	-
Auxin	LOC110631692	2	GH3	17.8207	19.009	-0.0931332	0.0496395	0.163621	-	67.789	19.009	1.83437	3.08607e-13	4.15789e-11	up	43.6319	19.009	1.1987	0.000294237	0.0167783	up
Auxin	LOC110643125	4	GH3	0.186723	1.92216	-3.36376	0.242452	0.473567	-	0.298893	1.92216	-2.68503	0.000790745	0.00680528	down	1.52094	1.92216	-0.337769	0.628107	0.9775	-
Auxin	LOC110647842	4	AUX1/IAA	0.164168	3.15785	-4.26569	1.32795e-07	2.81827e-06	down	0.575171	3.15785	-2.45688	0.0010017	0.00825678	down	4.60093	3.15785	0.542981	0.0645368	0.564425	-
Auxin	LOC110670723	2	AUX/IAA	0.0001	2.68091	-14.7104	6.83765e-08	1.53531e-06	down	0.150071	2.68091	-4.15901	0.126772	0.309288	-	0.658854	2.68091	-2.02469	0.000857894	0.0375925	down
Auxin	LOC110646010	2	AUX/IAA	0.0664605	2.96595	-5.47985	4.59235e-08	1.08534e-06	down	0.671999	2.96595	-2.14196	0.00591182	0.0337297	down	4.015	2.96595	0.436906	0.174947	0.801731	-
Auxin	LOC110645740	4	AUX/IAA	1.24028	8.14701	-2.7156	2.08888e-08	5.26645e-07	down	1.35634	8.14701	-2.58655	1.65897e-07	5.08091e-06	down	2.41392	8.14701	-1.75489	2.8907e-06	0.000377218	down
Auxin	LOC110655655	2	AUX/IAA	1.71661	5.87179	-1.77424	0.0104116	0.0498479	down	4.4604	5.87179	-0.396626	0.216324	0.435383	-	8.93956	5.87179	0.606403	0.0317928	0.404609	-
Auxin	LOC110662560	2	AUX/IAA	8.71289	25.8408	-1.56843	0.00310083	0.0187484	down	15.5236	25.8408	-0.735191	0.790662	0.90027	-	25.2626	25.8408	-0.0326497	0.696407	0.985303	-
Auxin	LOC110639614	2	AUX/IAA	5.66571	24.1262	-2.09027	3.34242e-06	5.12884e-05	down	23.8638	24.1262	-0.0157757	0.000781601	0.00675193	-	28.639	24.1262	0.247378	0.176823	0.803842	-
Auxin	LOC110657912	2	AUX/IAA	0.0001	1.31128	-13.6787	2.52048e-06	3.98559e-05	down	0.477791	1.31128	-1.45652	0.291579	0.523389	-	0.676429	1.31128	-0.954963	0.181025	0.809652	-
Auxin	LOC110631964	2	AUX/IAA	5.87484	28.165	-2.26128	1.10744e-07	2.37835e-06	down	17.1667	28.165	-0.714293	0.668031	0.829444	-	17.751	28.165	-0.666006	0.0659241	0.570661	-
Auxin	LOC110639917	2	AUX/IAA	3.28347	15.1941	-2.21022	3.65902e-06	5.55887e-05	down	13.4388	15.1941	-0.177106	0.0299646	0.113744	-	18.3969	15.1941	0.275949	0.260908	0.873684	-
Auxin	LOC110653383	2	AUX/IAA	1.78807	15.9272	-3.15502	5.22653e-11	2.16582e-09	down	22.6613	15.9272	0.508738	1.01541e-06	2.48841e-05	-	41.0603	15.9272	1.36625	1.66235e-07	2.84636e-05	up
Auxin	LOC110671151	2	AUX/IAA	13.8747	44.7998	-1.69103	5.92859e-05	0.000636616	down	33.7262	44.7998	-0.409622	0.0859764	0.238519	-	51.0541	44.7998	0.188536	0.305071	0.896195	-
Auxin	LOC110673200	2	AUX/IAA	7.22552	41.3596	-2.51705	5.49045e-10	1.91893e-08	down	31.5306	41.3596	-0.391473	0.114738	0.289106	-	46.2465	41.3596	0.161122	0.27897	0.88457	-
Auxin	LOC110641054	2	AUX/IAA	0.135923	2.03201	-3.90205	0.000556392	0.00439679	down	2.37806	2.03201	0.226874	0.0485351	0.16143	-	3.28752	2.03201	0.694089	0.145267	0.768823	-
Auxin	LOC110635635	2	AUX/IAA	2.16144	3.52164	-0.704257	0.859823	0.938658	-	12.9054	3.52164	1.87366	2.45758e-16	5.23675e-14	up	15.91	3.52164	2.17562	5.18138e-10	1.43442e-07	up
Auxin	LOC110655804	2	AUX/IAA	19.3557	38.2256	-0.981777	0.329571	0.565795	-	77.7879	38.2256	1.02501	1.63345e-13	2.337e-11	up	75.7477	38.2256	0.986663	0.00013276	0.00883736	-
Auxin	LOC110635413	2	AUX/IAA	0.074813	0.775231	-3.37327	0.0492648	0.162878	-	0.603248	0.775231	-0.361875	0.504986	0.718567	-	3.46706	0.775231	2.16101	3.28117e-05	0.00288412	up
Auxin	LOC110633260	2	ARF	2.47869	7.81459	-1.65659	0.00244772	0.0153804	down	4.33476	7.81459	-0.850219	0.938652	0.973786	-	5.20374	7.81459	-0.586622	0.135642	0.748923	-
Auxin	LOC110640184	2	ARF	0.0866265	1.65598	-4.25674	0.0012811	0.00891031	down	0.44535	1.65598	-1.89468	0.11423	0.28848	-	2.16457	1.65598	0.386391	0.361425	0.920151	-
Auxin	LOC110634727	4	ARF	2.59838	19.0734	-2.87588	6.68864e-15	4.70234e-13	down	3.70452	19.0734	-2.36421	1.2706e-07	4.01843e-06	down	5.9086	19.0734	-1.69068	3.83264e-07	5.97529e-05	down
Auxin	LOC110634726	4	ARF	0.658169	2.64432	-2.00637	0.00327614	0.0196082	down	0.686913	2.64432	-1.9447	0.00607155	0.0344643	down	1.1873	2.64432	-1.15522	0.0174651	0.297158	-
Auxin	LOC110650049	4	YUC	0.292363	2.28391	-2.96568	0.000589689	0.00462052	down	0.45718	2.28391	-2.32068	0.0347358	0.126525	-	2.01977	2.28391	-0.177319	0.828305	0.994798	-
Auxin	LOC110650058	4	YUC	1.05012	4.04336	-1.945	0.00611132	0.0326514	down	1.56367	4.04336	-1.37061	0.139978	0.32962	-	4.94468	4.04336	0.290323	0.238582	0.860077	-
Brassinosteroid	LOC110646453	2	CPS	0.42631	11.2886	-4.72682	2.73707e-25	5.65574e-23	down	5.88773	11.2886	-0.939081	0.613977	0.79547	-	7.85471	11.2886	-0.523235	0.185123	0.813324	-
Brassinosteroid	LOC110664574	3	CYP92A6	27.4219	100.219	-1.86976	1.48944e-05	0.000191548	down	16.4678	100.219	-2.60544	1.95133e-14	3.33111e-12	down	25.9755	100.219	-1.94793	5.99964e-13	2.82097e-10	down
Brassinosteroid	LOC110645984	2	TCH4	0.19569	2.30522	-3.55826	0.00600222	0.0322261	down	0.382906	2.30522	-2.58984	0.0334651	0.123052	-	0.385858	2.30522	-2.57876	0.283808	0.886519	-
Brassinosteroid	LOC110646181	4	TCH4	2.71588	18.5142	-2.76914	1.50599e-07	3.1567e-06	down	2.6272	18.5142	-2.81704	1.5599e-09	8.61532e-08	down	4.16065	18.5142	-2.15376	8.76119e-10	2.31718e-07	down
Brassinosteroid	LOC110641156	4	TCH4	2.22412	10.9152	-2.29504	9.54885e-05	0.00096921	down	1.13864	10.9152	-3.26096	8.07071e-10	4.8112e-08	down	5.57635	10.9152	-0.968951	0.028536	0.384444	-
Brassinosteroid	LOC110646175	4	TCH4	2.31405	8.889	-1.9416	0.00194651	0.0126953	down	2.51643	8.889	-1.82064	0.0152834	0.0702016	-	4.54214	8.889	-0.968649	0.0274199	0.375527	-
Brassinosteroid	LOC110645974	3	TCH4	2.05266	17.0309	-3.05259	3.45758e-12	1.72215e-10	down	1.50199	17.0309	-3.5032	5.20863e-14	8.31133e-12	down	2.33893	17.0309	-2.86423	7.91554e-15	4.68948e-12	down
Brassinosteroid	LOC110646004	3	TCH4	1.52999	4.07338	-1.41271	0.185592	0.403827	-	0.763602	4.07338	-2.41533	0.00168645	0.0126705	down	1.66769	4.07338	-1.28838	0.0198366	0.316424	-
Brassinosteroid	LOC110645095	2	CYCD3	0.140744	5.4817	-5.28347	4.61845e-13	2.65991e-11	down	1.49448	5.4817	-1.87498	0.0135269	0.0643366	-	7.34122	5.4817	0.421397	0.161383	0.783559	-
Brassinosteroid	LOC110635654	2	CYCD3	0.437854	8.16055	-4.22015	1.41261e-13	8.78057e-12	down	2.08922	8.16055	-1.9657	0.000502123	0.00468082	down	9.08679	8.16055	0.155105	0.398397	0.933795	-
Brassinosteroid	LOC110647660	4	CYCD3	0.241004	2.06669	-3.10019	0.00101899	0.00733071	down	0.518826	2.06669	-1.994	0.0407834	0.141532	-	2.43901	2.06669	0.238977	0.416247	0.940681	-
Brassinosteroid	LOC110663679	2	CYCD3	0.493993	4.78077	-3.27468	1.59124e-07	3.31947e-06	down	1.84774	4.78077	-1.37148	0.132958	0.318564	-	5.04911	4.78077	0.0787867	0.626637	0.97742	-
Brassinosteroid	LOC110645751	4	CYCD3	0.86296	6.68389	-2.95332	3.5929e-06	5.4693e-05	down	2.69966	6.68389	-1.30791	0.183463	0.391928	-	11.6589	6.68389	0.802674	0.0130389	0.251523	-
Brassinosteroid	LOC110636395	4	BRI1	5.63465	15.8036	-1.48786	0.00288607	0.0176418	down	6.58153	15.8036	-1.26376	0.0713555	0.210122	-	13.3461	15.8036	-0.243836	0.647286	0.981569	-
Brassinosteroid	LOC110668088	4	BRI1	2.37085	5.95705	-1.3292	0.044335	0.150852	-	1.62466	5.95705	-1.87446	0.000545332	0.00499807	down	3.9274	5.95705	-0.601026	0.106129	0.688361	-
Brassinosteroid	LOC110664355	4	BKI1	0.23143	3.42533	-3.88759	1.49988e-07	3.14604e-06	down	0.517915	3.42533	-2.72545	0.000162092	0.00183622	down	2.46701	3.42533	-0.473476	0.57586	0.96798	-
Brassinosteroid	LOC110670163	4	BAK1	10.8471	26.6061	-1.29445	0.0458534	0.154437	-	9.19876	26.6061	-1.53225	0.00911084	0.0474411	down	18.1957	26.6061	-0.548157	0.169868	0.793666	-
Cytokinine	LOC110633186	4	CRE1	5.06547	13.1241	-1.37345	0.016423	0.0716713	-	3.59728	13.1241	-1.86724	2.79777e-05	0.000415928	down	9.18523	13.1241	-0.514829	0.16764	0.791903	-
Cytokinine	LOC110635375	4	CRE1	5.39266	12.8829	-1.25639	0.0501395	0.164896	-	3.77096	12.8829	-1.77246	0.0001089	0.00132037	down	9.79226	12.8829	-0.395748	0.310524	0.897621	-
Cytokinine	LOC110635704	4	B-ARR	1.53553	4.60764	-1.58529	0.0352031	0.12718	-	1.14874	4.60764	-2.00398	0.00258037	0.0177084	down	4.47269	4.60764	-0.0428846	0.766476	0.990539	-
Cytokinine	LOC110660251	4	B-ARR	3.59513	10.5423	-1.55207	0.0141511	0.0636332	-	3.21582	10.5423	-1.71293	0.00301862	0.020033	down	10.7931	10.5423	0.0339206	0.538673	0.960729	-
Cytokinine	LOC110643995	2	A-ARR	14.6037	50.4403	-1.78824	0.000321456	0.00275526	down	27.2623	50.4403	-0.887671	0.789932	0.899814	-	36.2266	50.4403	-0.477527	0.329681	0.907471	-
Cytokinine	LOC110653422	4	A-ARR	4.18278	17.9459	-2.10112	0.000486276	0.00390835	down	5.3275	17.9459	-1.75213	0.0139517	0.0656814	-	23.5198	17.9459	0.390216	0.557983	0.964238	-
Cytokinine	LOC110650651	2	A-ARR	1.49288	6.54517	-2.13233	0.00297081	0.0180795	down	5.26082	6.54517	-0.315142	0.208836	0.425822	-	7.68346	6.54517	0.231325	0.458804	0.950423	-
Cytokinine	LOC110641799	4	A-ARR	0.69812	7.74048	-3.47088	2.98867e-09	8.78841e-08	down	2.30557	7.74048	-1.7473	0.013636	0.0646819	-	8.79489	7.74048	0.184242	0.340916	0.912489	-
Cytokinine	LOC110649490	2	A-ARR	1.78239	10.0326	-2.49281	8.80025e-06	0.000121393	down	10.7486	10.0326	0.0994605	0.00306796	0.0202372	-	10.6952	10.0326	0.092281	0.635718	0.97819	-
Cytokinine	LOC110659448	4	A-ARR	4.44869	12.1871	-1.45391	0.0842003	0.238251	-	3.57256	12.1871	-1.77033	0.00604152	0.0343068	down	10.2411	12.1871	-0.25099	0.94011	0.997411	-
Cytokinine	LOC110635512	4	AHP	0.0001	0.686257	-12.7445	0.00392258	0.0228148	down	0.0001	0.686257	-12.7445	0.00132104	0.0103875	down	0.416978	0.686257	-0.718775	0.598958	0.972295	-
Ethylene	LOC110661327	4	ERF1/2	26.0541	17.5245	0.572138	7.39087e-08	1.64863e-06	-	25.7467	17.5245	0.555016	7.08712e-07	1.83721e-05	-	44.1986	17.5245	1.33463	1.4498e-07	2.55631e-05	up
Ethylene	LOC110671688	1	ERF1/2	0.484683	0.0001	12.2428	0.000227245	0.00203741	up	0.096716	0.0001	9.91761	0.160764	1	-	0.115873	0.0001	10.1783	0.20583	1	-
Ethylene	LOC110647848	4	ERF1/2	2.69441	5.14164	-0.932258	0.668947	0.83669	-	2.91965	5.14164	-0.816434	0.996521	0.998373	-	12.6149	5.14164	1.29482	6.71809e-05	0.00520951	up
Ethylene	LOC110642967	1	EBF1/2	892.631	121.519	2.87688	2.77398e-38	1.4139e-35	up	255.467	121.519	1.07195	3.72919e-09	1.82779e-07	up	105.679	121.519	-0.201495	0.686677	0.985303	-
Ethylene	LOC110654040	1	EBF1/2	68.7776	33.7973	1.02503	6.99266e-08	1.56666e-06	up	74.3917	33.7973	1.13824	2.72355e-09	1.406e-07	up	21.3362	33.7973	-0.663606	0.117842	0.714842	-
Ethylene	LOC110661736	1	SAMS	2541.8	1217.46	1.06198	2.01338e-10	7.55765e-09	up	3752.81	1217.46	1.6241	4.11457e-15	7.77499e-13	up	1184.61	1217.46	-0.0394555	0.907763	0.996549	-
Ethylene	LOC110634078	1	SAMS	8.05981	3.7951	1.08661	6.12011e-08	1.39989e-06	up	9.01881	3.7951	1.2488	1.22224e-09	6.94182e-08	up	4.87778	3.7951	0.362084	0.370432	0.923679	-
Ethylene	LOC110663150	1	SAMS	712.189	224.479	1.66568	3.8957e-23	6.56613e-21	up	493.46	224.479	1.13635	9.96931e-12	9.63112e-10	up	225.43	224.479	0.00609917	0.79627	0.991355	-
Ethylene	LOC110638009	4	ACS	4.67544	18.6159	-1.99336	1.27657e-05	0.000168593	down	6.6896	18.6159	-1.47654	0.0152682	0.0701607	-	9.9978	18.6159	-0.896853	0.00643291	0.160131	-
Ethylene	LOC110667029	2	ACS	0.051703	4.03656	-6.28673	1.95217e-12	1.01879e-10	down	2.00662	4.03656	-1.00836	0.630646	0.806219	-	1.75531	4.03656	-1.2014	0.0077515	0.179808	-
Ethylene	LOC110656120	4	ACS	0.315366	4.45079	-3.81896	7.13515e-10	2.4138e-08	down	0.598228	4.45079	-2.89529	8.7151e-07	2.18204e-05	down	1.60639	4.45079	-1.47024	0.0019862	0.0703772	-
Ethylene	LOC110664711	2	ACS	0.859811	6.01349	-2.80611	4.20562e-07	7.92949e-06	down	3.43371	6.01349	-0.808434	0.976348	0.990257	-	6.17609	6.01349	0.0384898	0.616682	0.976677	-
Ethylene	LOC110642550	2	ACO	21.4709	88.0771	-2.03639	2.21759e-08	5.55433e-07	down	42.2819	88.0771	-1.05873	0.394149	0.625117	-	43.3466	88.0771	-1.02285	0.000503639	0.0254462	down
Ethylene	LOC110642549	1	ACO	172.046	58.7455	1.55024	7.17173e-19	8.21445e-17	up	113.839	58.7455	0.954444	1.84123e-09	9.96751e-08	-	40.1965	58.7455	-0.547409	0.142846	0.764199	-
Gibberellin	LOC110664292	3	GA2ox	1.57411	7.31483	-2.21629	0.000402605	0.00331604	down	0.176668	7.31483	-5.37171	8.89256e-17	1.99386e-14	down	3.35534	7.31483	-1.12437	0.0153986	0.276673	-
Gibberellin	LOC110672963	1	GA2ox	4.04812	0.873729	2.21199	2.04974e-08	5.17631e-07	up	2.04962	0.873729	1.2301	0.000368059	0.00363881	up	0.621506	0.873729	-0.491417	0.626387	0.97742	-
Gibberellin	LOC110661811	2	GA2ox	0.0001	4.35918	-15.4118	4.53255e-09	1.29546e-07	down	1.54652	4.35918	-1.49503	0.0964731	0.258244	-	3.53374	4.35918	-0.302861	0.663952	0.98318	-
Gibberellin	LOC110662120	2	GA3ox	0.807129	9.63899	-3.57801	7.64273e-13	4.28077e-11	down	4.16544	9.63899	-1.21041	0.189853	0.400466	-	10.4671	9.63899	0.118911	0.443457	0.946201	-
Gibberellin	LOC110664957	4	ent-CPS	3.31768	15.765	-2.24847	2.04034e-06	3.30321e-05	down	5.51445	15.765	-1.51543	0.00595431	0.033927	down	10.506	15.765	-0.585505	0.15323	0.778131	-
Gibberellin	LOC110660517	4	KS	0.502957	7.51581	-3.90142	1.23811e-16	1.09118e-14	down	1.23987	7.51581	-2.59974	4.0182e-08	1.46158e-06	down	3.55039	7.51581	-1.08195	0.0144159	0.265071	-
Gibberellin	LOC110660499	2	KS	0.089606	2.70591	-4.91637	0.0387016	0.136403	-	0.322152	2.70591	-3.0703	1.10535e-05	0.000188267	down	1.05962	2.70591	-1.35257	0.0172625	0.295751	-
Gibberellin	LOC110662210	2	KS	0.111241	1.61879	-3.86315	0.00128448	0.00892773	down	0.2512	1.61879	-2.68801	0.00837986	0.0444044	down	0.56485	1.61879	-1.51898	0.035635	0.428158	-
Gibberellin	LOC110637742	1	PIF4	4.54697	1.84977	1.29756	3.85239e-09	1.11145e-07	up	2.06163	1.84977	0.156435	0.0124187	0.0602388	-	1.95711	1.84977	0.0813737	0.618845	0.976982	-
Gibberellin	LOC110644015	4	PIF4	4.63525	9.30752	-1.00575	0.336866	0.573483	-	3.28957	9.30752	-1.5005	0.00458764	0.0276971	down	7.15853	9.30752	-0.378733	0.307797	0.896775	-
Jasmonic acid	LOC110664582	4	LOX	3.62758	13.216	-1.8652	3.63871e-05	0.000416776	down	2.40973	13.216	-2.45534	1.9796e-08	7.90921e-07	down	6.32055	13.216	-1.06416	0.00319158	0.0987889	-
Jasmonic acid	LOC110650582	2	LOX	2.65863	17.4455	-2.7141	3.16256e-13	1.87074e-11	down	11.1172	17.4455	-0.650061	0.533024	0.738583	-	39.4741	17.4455	1.17805	7.46781e-07	0.000107384	up
Jasmonic acid	LOC110640479	4	LOX	7.59834	20.3573	-1.42179	0.00495837	0.0276155	down	6.46811	20.3573	-1.65413	0.000499966	0.00466651	down	14.3104	20.3573	-0.508484	0.142269	0.763063	-
Jasmonic acid	LOC110665102	4	AOS	0.0001	0.402191	-11.9737	0.00576252	0.0311745	down	0.0001	0.402191	-11.9737	0.00198714	0.0143864	down	0.256506	0.402191	-0.648886	0.610177	0.975737	-
Jasmonic acid	LOC110644047	4	OPR	4.1124	14.7636	-1.84399	0.000198052	0.00181179	down	5.39082	14.7636	-1.45347	0.0313761	0.117587	-	9.97952	14.7636	-0.565	0.146414	0.770975	-
Jasmonic acid	LOC110641352	1	fadA	353.963	156.614	1.17638	1.78837e-12	9.41343e-11	up	244.783	156.614	0.644285	7.12072e-07	1.84115e-05	-	125.813	156.614	-0.315933	0.453914	0.95003	-
Jasmonic acid	LOC110640391	3	MYC2	15.7363	18.0126	-0.194907	0.0288276	0.109666	-	6.17484	18.0126	-1.54453	0.0054616	0.0316783	down	13.7099	18.0126	-0.393784	0.355117	0.918154	-
Jasmonic acid	LOC110669729	2	JAZ	78.7804	251.004	-1.6718	4.93909e-05	0.000542555	down	127.444	251.004	-0.977844	0.476338	0.696162	-	187.539	251.004	-0.420516	0.234552	0.857383	-
Jasmonic acid	LOC110638282	2	JAZ	32.1425	223.996	-2.80092	2.2021e-16	1.8655e-14	down	88.8138	223.996	-1.33461	0.0392038	0.137562	-	104.149	223.996	-1.10482	0.000105787	0.00746101	down
Jasmonic acid	LOC110636538	4	JAZ	13.9187	42.3612	-1.60572	0.000769745	0.0058024	down	15.0707	42.3612	-1.49099	0.00860934	0.0453925	down	33.6329	42.3612	-0.332871	0.464591	0.950423	-
Jasmonic acid	LOC110634251	4	JAZ	1.25442	19.3543	-3.94756	2.81257e-19	3.38638e-17	down	2.15128	19.3543	-3.16939	4.56781e-13	5.96695e-11	down	7.08535	19.3543	-1.44974	0.00016979	0.0107929	down
Jasmonic acid	LOC110664720	3	JAZ	6.27163	11.1989	-0.836441	0.937572	0.974041	-	2.74402	11.1989	-2.02899	0.000985845	0.00814624	down	5.5624	11.1989	-1.00957	0.0281	0.380776	-
Jasmonic acid	LOC110645079	1	JAR1	13.2409	4.92297	1.4274	2.22113e-13	1.34775e-11	up	6.10007	4.92297	0.309297	0.000140502	0.00163051	-	5.40501	4.92297	0.134767	0.465841	0.950742	-
Salicylic acid	LOC110658711	1	4CL	320.327	125.97	1.34646	1.2906e-18	1.44607e-16	up	144.226	125.97	0.195252	6.67932e-05	0.000877099	-	97.8568	125.97	-0.364341	0.330895	0.907471	-
Salicylic acid	LOC110641433	1	4CL	300.076	118.112	1.34517	1.08923e-18	1.23373e-16	up	134.858	118.112	0.191279	6.75378e-05	0.000885328	-	91.6718	118.112	-0.365609	0.327988	0.905906	-
Salicylic acid	LOC110651099	4	TGA	0.781062	5.62816	-2.84915	3.07522e-06	4.76074e-05	down	1.4055	5.62816	-2.00158	0.000718288	0.00629816	down	3.58567	5.62816	-0.650418	0.124458	0.731183	-
Salicylic acid	LOC110662812	1	PR-1	60.3477	14.8881	2.01914	7.57484e-13	4.25053e-11	up	64.6299	14.8881	2.11804	4.96986e-14	7.985e-12	up	38.9016	14.8881	1.38567	0.000530747	0.0262906	up
Salicylic acid	LOC110647141	2	PR-1	1.74965	2.22339	-0.345694	0.56775	0.768543	-	6.53873	2.22339	1.55625	6.43e-08	2.21548e-06	up	9.15575	2.22339	2.04191	4.0883e-06	0.000504598	up
Salicylic acid	LOC110651335	1	PR-1	1364.35	827.853	0.720763	1.12039e-07	2.4028e-06	-	1931.99	827.853	1.22264	7.09591e-13	9.0722e-11	up	898.092	827.853	0.117488	0.533133	0.959713	-
Salicylic acid	LOC110649475	1	PR-1	2501.23	1417.61	0.819179	1.25771e-08	3.28521e-07	-	3734.68	1417.61	1.39753	4.23203e-15	7.94696e-13	up	1576.09	1417.61	0.152892	0.482338	0.954721	-
Salicylic acid	LOC110666823	2	PR-1	1.74965	2.22339	-0.345694	0.56775	0.768543	-	6.53873	2.22339	1.55625	6.43e-08	2.21548e-06	up	9.07017	2.22339	2.02837	4.74543e-06	0.000569105	up
Salicylic acid	LOC110661983	4	NPR1	2.90607	11.6759	-2.0064	1.99204e-05	0.000246144	down	4.41637	11.6759	-1.4026	0.04459	0.151516	-	10.443	11.6759	-0.161008	0.846924	0.994798	-
Salicylic acid	LOC110661981	4	NPR1	0.372666	2.24758	-2.59242	0.000533094	0.00423018	down	0.339976	2.24758	-2.72487	0.000108793	0.00131961	down	2.09825	2.24758	-0.0991846	0.911274	0.996918	-
Salicylic acid	LOC110651439	4	NPR1	4.45977	12.6873	-1.50834	0.00846959	0.042394	down	4.27878	12.6873	-1.56811	0.00823043	0.0438523	down	12.5834	12.6873	-0.0118591	0.659217	0.982682	-

## Sheet: Table S5 
Supplementary Table 5 Transcription factors among the DEGs
		ET24 vs ET0						ET1T vs ET0								ET2T vs ET0
Gene id	Gene name	MeanTPM (ET24)	MeanTPM (ET0)	log2FoldChange	pValue	qValue	result	Gene id	Gene name	MeanTPM (ET1d)	MeanTPM (ET0)	log2FoldChange	pValue	qValue	result	Gene id	Gene name	MeanTPM (ET2d)	MeanTPM (ET0)	log2FoldChange	pValue	qValue	result
LOC110651449	MADS	1.83462	8.09319	-2.14122	0.000464486	0.00375394	down	LOC110651449	MADS	3.34371	8.09319	-1.27526	0.169514	0.372705	-	LOC110651449	MADS	7.37802	8.09319	-0.133475	0.960306	0.998136	-
LOC110656334	MADS	0.0001	0.638386	-12.6402	0.00503818	0.0279836	down	LOC110656334	MADS	0.025632	0.638386	-4.63841	0.0465655	0.156488	-	LOC110656334	MADS	0.0633875	0.638386	-3.33216	0.0571183	0.534019	-
LOC110656344	MADS	0.0001	1.05186	-13.3607	0.000801482	0.00600169	down	LOC110656344	MADS	0.0239715	1.05186	-5.45548	0.00415948	0.0256615	down	LOC110656344	MADS	0.074552	1.05186	-3.81856	0.00414814	0.117766	down
LOC110660153	Myb38	1.49784	0.342921	2.12693	0.000111881	0.00110909	up	LOC110660153	Myb38	0.464939	0.342921	0.439163	0.212772	0.430894	-	LOC110660153	Myb38	0.962025	0.342921	1.4882	0.100833	0.673324	-
LOC110645747	Myb44	3.73956	12.2708	-1.71429	0.00215988	0.0138448	down	LOC110645747	Myb44	1.97495	12.2708	-2.63535	3.23855e-08	1.22086e-06	down	LOC110645747	Myb44	4.35039	12.2708	-1.49602	3.08913e-05	0.00275622	down
LOC110653378	Myb61	4.59484	13.1763	-1.51986	0.00756821	0.0388471	down	LOC110653378	Myb61	7.3684	13.1763	-0.838526	0.987771	0.99518	-	LOC110653378	Myb61	14.8545	13.1763	0.172947	0.312339	0.898438	-
LOC110654284	Myb3R-1	0.48728	2.68838	-2.46391	0.00141325	0.00969931	down	LOC110654284	Myb3R-1	0.572048	2.68838	-2.23253	0.000409976	0.00396547	down	LOC110654284	Myb3R-1	2.51922	2.68838	-0.0937614	0.870205	0.994914	-
LOC110655192	Myb3R-2	4.38385	12.7651	-1.54194	0.00975686	0.0474078	down	LOC110655192	Myb3R-2	5.05521	12.7651	-1.33637	0.0930563	0.251609	-	LOC110655192	Myb3R-2	14.6434	12.7651	0.198039	0.266414	0.876857	-
LOC110635958	Myb5	3.33909	13.6825	-2.0348	1.93e-05	0.000240033	down	LOC110635958	Myb5	10.0052	13.6825	-0.451575	0.149351	0.34397	-	LOC110635958	Myb5	12.6721	13.6825	-0.110673	0.96275	0.998136	-
LOC110664212	Myb86	0.0501225	2.2467	-5.4862	1.01e-05	0.00013642	down	LOC110664212	Myb86	0.350683	2.2467	-2.67957	0.0136398	0.0646819	-	LOC110664212	Myb86	3.07344	2.2467	0.452048	0.225398	0.852873	-
LOC110660902	Myb_WER	5.35846	1.80206	1.57217	8.5e-08	1.87e-06	up	LOC110660902	Myb_WER	1.93916	1.80206	0.105782	0.0767447	0.22065	-	LOC110660902	Myb_WER	2.84822	1.80206	0.660412	0.161144	0.782838	-
LOC110631496	Myb41	0.232822	4.28367	-4.20154	3.77e-07	7.17e-06	down	LOC110631496	Myb41	0.429219	4.28367	-3.31906	5.47235e-06	0.000103733	down	LOC110631496	Myb41	3.08358	4.28367	-0.474241	0.436035	0.943598	-
LOC110643240	Myb4	2.43769	9.54575	-1.96935	0.00562392	0.0305598	down	LOC110643240	Myb4	3.42098	9.54575	-1.48045	0.103959	0.271888	-	LOC110643240	Myb4	8.7396	9.54575	-0.127291	0.908248	0.996549	-
LOC110635299	Myb4	4.2334	19.9104	-2.23364	2.33e-06	3.72e-05	down	LOC110635299	Myb4	6.00683	19.9104	-1.72885	0.00182797	0.0134743	down	LOC110635299	Myb4	18.8486	19.9104	-0.0790687	0.836833	0.994798	-
LOC110635298	Myb4-like	9.46098	26.9545	-1.51047	0.00429705	0.0245539	down	LOC110635298	Myb4-like	15.9499	26.9545	-0.756979	0.830757	0.920862	-	LOC110635298	Myb4-like	32.0408	26.9545	0.249381	0.166246	0.790526	-
LOC110640792	Myb52	37.7179	16.8474	1.16273	3.32e-12	1.66e-10	up	LOC110640792	Myb52	15.8753	16.8474	-0.0857354	0.015494	0.0709845	-	LOC110640792	Myb52	11.982	16.8474	-0.491649	0.23264	0.856804	-
LOC110647116	Myb308	1.1673	7.29602	-2.64393	3.5e-05	0.000403303	down	LOC110647116	Myb308	2.1705	7.29602	-1.74908	0.0139927	0.0658109	-	LOC110647116	Myb308	6.24149	7.29602	-0.225221	0.884823	0.995495	-
LOC110633185	Myb_ETC1	1.55235	0.200729	2.95113	0.000159725	0.00150716	up	LOC110633185	Myb_ETC1	1.73006	0.200729	3.10751	9.02959e-06	0.000158651	up	LOC110633185	Myb_ETC1	0.964815	0.200729	2.26501	0.0586871	0.541567	-
LOC110662525	Myb4	2.11041	34.1269	-4.01531	7.74e-24	1.38e-21	down	LOC110662525	Myb4	7.02887	34.1269	-2.27955	3.44291e-07	9.70774e-06	down	LOC110662525	Myb4	36.3702	34.1269	0.0918473	0.436832	0.943598	-
LOC110668423	Myb306	0.298522	2.52415	-3.07989	0.000493243	0.00395188	down	LOC110668423	Myb306	1.36402	2.52415	-0.887935	0.861411	0.935967	-	LOC110668423	Myb306	2.15276	2.52415	-0.229607	0.950801	0.997762	-
LOC110633131	Myb36	1.39357	6.4718	-2.21538	0.00151219	0.0102814	down	LOC110633131	Myb36	1.42885	6.4718	-2.17931	0.000902874	0.0075943	down	LOC110633131	Myb36	3.76703	6.4718	-0.780741	0.199199	0.826889	-
LOC110661707	Myb61	1.90751	7.77511	-2.02718	0.000192595	0.00176981	down	LOC110661707	Myb61	2.00697	7.77511	-1.95384	0.00032398	0.00327854	down	LOC110661707	Myb61	5.37807	7.77511	-0.531774	0.290462	0.888994	-
LOC110668626	Myb16	1.12352	5.5331	-2.30006	0.000855193	0.00633871	down	LOC110668626	Myb16	0.934179	5.5331	-2.56632	0.00039699	0.00386631	down	LOC110668626	Myb16	5.42244	5.5331	-0.0291448	0.735053	0.988595	-
LOC110647266	Myb14	7.47266	24.5192	-1.71422	0.00106532	0.00762277	down	LOC110647266	Myb14	10.8754	24.5192	-1.17285	0.227284	0.44926	-	LOC110647266	Myb14	20.2722	24.5192	-0.27441	0.651817	0.982321	-
LOC110648696	Myb6	6.38183	20.3257	-1.67126	0.00724421	0.0374833	down	LOC110648696	Myb6	10.1461	20.3257	-1.00238	0.533832	0.739293	-	LOC110648696	Myb6	23.436	20.3257	0.205422	0.33364	0.909598	-
LOC110658095	Myb62	2.47718	0.74919	1.7253	8.82e-06	0.000121664	up	LOC110658095	Myb62	0.799983	0.74919	0.0946377	0.191614	0.402534	-	LOC110658095	Myb62	1.30612	0.74919	0.801889	0.193987	0.821718	-
LOC110638706	Myb62	16.2705	35.3306	-1.11866	0.214485	0.439872	-	LOC110638706	Myb62	7.99262	35.3306	-2.14418	1.29543e-06	3.03836e-05	down	LOC110638706	Myb62	17.9487	35.3306	-0.97704	0.031893	0.405118	-
LOC110666246	Myb_RAX2	5.35418	10.6145	-0.987305	0.501216	0.718688	-	LOC110666246	Myb_RAX2	2.4465	10.6145	-2.11725	0.000186592	0.00205731	down	LOC110666246	Myb_RAX2	8.02846	10.6145	-0.402847	0.491018	0.954871	-
LOC110640588	Myb308	1.36417	5.37164	-1.97734	0.0257323	0.100465	-	LOC110640588	Myb308	1.07465	5.37164	-2.3215	0.00266647	0.0181623	down	LOC110640588	Myb308	5.36838	5.37164	-0.000877571	0.740448	0.988868	-
LOC110672208	Myb_RAX2	0.565424	1.38804	-1.29564	0.446772	0.674193	-	LOC110672208	Myb_RAX2	0.137036	1.38804	-3.34042	0.00496291	0.0294278	down	LOC110672208	Myb_RAX2	1.05766	1.38804	-0.392174	0.699325	0.985303	-
LOC110663676	Myb44	23.368	50.4072	-1.1091	0.211729	0.436622	-	LOC110663676	Myb44	16.8942	50.4072	-1.57711	0.00259145	0.01776	down	LOC110663676	Myb44	31.0377	50.4072	-0.69961	0.0310496	0.399544	-
LOC110670174	Myb114	0.230776	0.0001	11.1723	0.0125816	0.0579124	-	LOC110670174	Myb114	0.466454	0.0001	12.1875	0.000213515	0.00231507	up	LOC110670174	Myb114	0.233959	0.0001	11.192	0.0417181	0.46301	down
LOC110640306	Myb102	5.57162	13.9843	-1.32763	0.0904643	0.25095	-	LOC110640306	Myb102	2.93707	13.9843	-2.25136	1.47953e-05	0.000241196	down	LOC110640306	Myb102	11.1749	13.9843	-0.323543	0.667001	0.98318	-
LOC110635637	Myb82	0.476181	0.969218	-1.02531	0.773328	0.894306	-	LOC110635637	Myb82	1.02196	0.969218	0.0764513	0.164813	0.366678	-	LOC110635637	Myb82	3.73349	0.969218	1.94563	0.000387896	0.0207848	up
LOC110638540	Myb78	4.18652	2.37343	0.81878	0.000397479	0.00328533	-	LOC110638540	Myb78	1.0213	2.37343	-1.21657	0.422276	0.650763	-	LOC110638540	Myb78	0.467755	2.37343	-2.34315	0.00116221	0.04742	down
LOC110661410	HD_ZIP	3.71781	41.0275	-3.46406	5.23e-15	3.73e-13	down	LOC110661410	HD_ZIP	17.3266	41.0275	-1.2436	0.0964851	0.258253	-	LOC110661410	HD_ZIP	25.2227	41.0275	-0.701864	0.0323353	0.407937	-
LOC110632042	HD_ZIP	0.008939	0.470314	-5.71737	0.000791096	0.00593409	down	LOC110632042	HD_ZIP	0.102733	0.470314	-2.19472	0.0725765	0.212675	-	LOC110632042	HD_ZIP	0.242379	0.470314	-0.956357	0.280117	0.885394	-
LOC110632490	HD_ZIP	23.4533	81.917	-1.80437	5.04e-05	0.000551941	down	LOC110632490	HD_ZIP	19.7104	81.917	-2.05521	4.01838e-05	0.000569223	down	LOC110632490	HD_ZIP	73.9304	81.917	-0.147995	0.917085	0.997096	-
LOC110662860	HD_ZIP	4.26578	17.2354	-2.01449	0.000158308	0.00149563	down	LOC110662860	HD_ZIP	4.11607	17.2354	-2.06603	4.17052e-05	0.000586458	down	LOC110662860	HD_ZIP	17.0208	17.2354	-0.0180796	0.659775	0.982682	-
LOC110636684	HD_ZIP	0.691666	4.8775	-2.81799	8.78e-05	0.000899706	down	LOC110636684	HD_ZIP	0.560689	4.8775	-3.12087	4.16505e-06	8.14706e-05	down	LOC110636684	HD_ZIP	3.29406	4.8775	-0.566276	0.343198	0.912798	-
LOC110636686	HD_ZIP	0.832676	4.58862	-2.46223	0.000285403	0.00248354	down	LOC110636686	HD_ZIP	1.19045	4.58862	-1.94656	0.00530246	0.0310309	down	LOC110636686	HD_ZIP	3.34294	4.58862	-0.456944	0.397891	0.933795	-
LOC110670569	HD_ZIP	9.68868	26.8435	-1.4702	0.00583076	0.0314711	down	LOC110670569	HD_ZIP	12.9724	26.8435	-1.04912	0.389667	0.620942	-	LOC110670569	HD_ZIP	33.3051	26.8435	0.311168	0.14235	0.763063	-
LOC110640382	HD_ZIP	12.4396	82.7786	-2.73431	1.96e-16	1.67e-14	down	LOC110640382	HD_ZIP	15.5786	82.7786	-2.40969	2.29784e-08	9.06019e-07	down	LOC110640382	HD_ZIP	35.2662	82.7786	-1.23097	0.000142641	0.00936878	down
LOC110653543	HD_ZIP	1.02926	6.345	-2.62401	5.08e-06	7.44e-05	down	LOC110653543	HD_ZIP	1.99229	6.345	-1.67119	0.0185581	0.080598	-	LOC110653543	HD_ZIP	6.04317	6.345	-0.0703154	0.784926	0.991355	-
LOC110643711	HD_ZIP	0.277606	5.99293	-4.43215	2.64e-13	1.58e-11	down	LOC110643711	HD_ZIP	0.936481	5.99293	-2.67794	1.11428e-05	0.000189025	down	LOC110643711	HD_ZIP	2.42061	5.99293	-1.30789	0.017209	0.295687	-
LOC110634456	HD_ZIP	6.11022	66.5257	-3.44461	1.41e-22	2.23e-20	down	LOC110634456	HD_ZIP	33.6537	66.5257	-0.983144	0.528018	0.735549	-	LOC110634456	HD_ZIP	42.4445	66.5257	-0.648334	0.0569827	0.533483	-
LOC110645866	HD_ZIP	8.64418	36.6899	-2.08558	3.39e-07	6.52e-06	down	LOC110645866	HD_ZIP	11.5479	36.6899	-1.66775	0.000920582	0.00772354	down	LOC110645866	HD_ZIP	24.1292	36.6899	-0.604607	0.0855976	0.636879	-
LOC110663779	HD_ZIP	9.27048	30.2195	-1.70476	0.000528497	0.00419587	down	LOC110663779	HD_ZIP	3.43028	30.2195	-3.13908	3.1233e-14	5.15602e-12	down	LOC110663779	HD_ZIP	11.4005	30.2195	-1.40639	0.000195795	0.0120058	down
LOC110644269	HD_ZIP	6.5819	12.9612	-0.977628	0.585522	0.781379	-	LOC110644269	HD_ZIP	3.07656	12.9612	-2.07481	3.03853e-05	0.000447732	down	LOC110644269	HD_ZIP	6.12773	12.9612	-1.08078	0.0166771	0.289912	-
LOC110669308	HD_ZIP	1.44211	3.94189	-1.45071	0.169349	0.381288	-	LOC110669308	HD_ZIP	0.364229	3.94189	-3.43597	4.9993e-06	9.59157e-05	down	LOC110669308	HD_ZIP	1.65699	3.94189	-1.25033	0.0236056	0.348577	-
LOC110668455	HD_ZIP	7.42937	15.5917	-1.06946	0.324325	0.560257	-	LOC110668455	HD_ZIP	3.84806	15.5917	-2.01857	8.06249e-05	0.00102861	down	LOC110668455	HD_ZIP	12.0044	15.5917	-0.377213	0.435768	0.943598	-
LOC110656982	HSF	18.6036	55.0371	-1.56482	0.000500575	0.00400329	down	LOC110656982	HSF	26.7164	55.0371	-1.04268	0.365018	0.598015	-	LOC110656982	HSF	43.8369	55.0371	-0.328259	0.394709	0.932767	-
LOC110648010	HSF	5.0008	19.591	-1.96996	0.000124179	0.00121214	down	LOC110648010	HSF	11.1612	19.591	-0.811703	0.918201	0.964357	-	LOC110648010	HSF	15.2431	19.591	-0.362041	0.502182	0.956544	-
LOC110632468	HSF	1.12516	26.6473	-4.56579	3.18e-37	1.49e-34	down	LOC110632468	HSF	1.81277	26.6473	-3.87772	2.60734e-23	1.18693e-20	down	LOC110632468	HSF	10.7842	26.6473	-1.30507	0.00104628	0.0437753	down
LOC110637337	HSF	0.521811	4.05054	-2.95651	0.000106265	0.00106376	down	LOC110637337	HSF	0.725383	4.05054	-2.4813	0.000770437	0.0066766	down	LOC110637337	HSF	1.96671	4.05054	-1.04233	0.0708038	0.589281	-
LOC110669927	HSF	0.0001	0.35168	-11.78	0.00925001	0.0453996	down	LOC110669927	HSF	0.0374635	0.35168	-3.23071	0.120638	0.299303	-	LOC110669927	HSF	0.406429	0.35168	0.20874	0.677365	0.98433	-
LOC110642379	HSF	24.404	121.724	-2.31843	1.44e-11	6.48e-10	down	LOC110642379	HSF	58.6581	121.724	-1.05321	0.300752	0.532788	-	LOC110642379	HSF	96.8352	121.724	-0.330011	0.627691	0.97742	-
LOC110642924	HSF	1.96392	4.85889	-1.30689	0.152697	0.356684	-	LOC110642924	HSF	1.12897	4.85889	-2.10562	0.00109685	0.0088995	down	LOC110642924	HSF	3.01657	4.85889	-0.687715	0.179988	0.808503	-
LOC110638558	HSF	2.30656	6.07278	-1.39662	0.0317457	0.117722	-	LOC110638558	HSF	1.51295	6.07278	-2.00499	5.66776e-05	0.000763965	down	LOC110638558	HSF	4.25486	6.07278	-0.513244	0.244732	0.864128	-
LOC110645076	CREB/ATF	4.1	7.83039	-0.933459	0.624305	0.808175	-	LOC110645076	CREB/ATF	2.26377	7.83039	-1.79036	0.00190026	0.0138947	down	LOC110645076	CREB/ATF	5.94598	7.83039	-0.397169	0.509593	0.957384	-
LOC110644717	CREB/ATF	13.1282	29.1711	-1.15187	0.112569	0.290645	-	LOC110644717	CREB/ATF	8.34057	29.1711	-1.80632	0.000160602	0.0018218	down	LOC110644717	CREB/ATF	20.6944	29.1711	-0.495301	0.177329	0.804372	-
LOC110659944	MEIS1	1.41018	5.66352	-2.00582	0.000348459	0.00294462	down	LOC110659944	MEIS1	1.24105	5.66352	-2.19013	3.64811e-05	0.000523936	down	LOC110659944	MEIS1	3.7138	5.66352	-0.608804	0.165434	0.789382	-
LOC110673649	MEIS1	4.5954	16.9135	-1.87992	9.26e-05	0.000943661	down	LOC110673649	MEIS1	10.8347	16.9135	-0.642516	0.505305	0.718627	-	LOC110673649	MEIS1	17.4122	16.9135	0.0419227	0.544766	0.961274	-
LOC110655143	MEIS1	1.76367	8.1642	-2.21073	2.39e-05	0.000288397	down	LOC110655143	MEIS1	2.49916	8.1642	-1.70787	0.00395092	0.024641	down	LOC110655143	MEIS1	9.52879	8.1642	0.222982	0.226325	0.853277	-
LOC110635040	MEIS1	9.24216	19.3465	-1.06577	0.222187	0.449639	-	LOC110635040	MEIS1	6.41058	19.3465	-1.59355	0.00328743	0.0213052	down	LOC110635040	MEIS1	14.4886	19.3465	-0.417158	0.360697	0.920151	-
LOC110643460	MEIS1	3.43029	9.42094	-1.45754	0.0363991	0.130285	-	LOC110643460	MEIS1	3.19568	9.42094	-1.55975	0.0060758	0.0344754	down	LOC110643460	MEIS1	8.48851	9.42094	-0.150358	0.93286	0.997411	-
LOC110665314	MEIS1	6.56645	16.4315	-1.32328	0.0272037	0.104765	-	LOC110665314	MEIS1	5.74458	16.4315	-1.51619	0.00616009	0.0348222	down	LOC110665314	MEIS1	14.8643	16.4315	-0.144606	0.981471	0.998568	-
LOC110641357	MEIS1	0.904877	1.6883	-0.899779	0.71877	0.865006	-	LOC110641357	MEIS1	0.313357	1.6883	-2.42969	0.000864448	0.00732234	down	LOC110641357	MEIS1	1.18415	1.6883	-0.511721	0.472715	0.95256	-
LOC110640014	MEIS1	5.06049	7.57375	-0.581731	0.53072	0.740273	-	LOC110640014	MEIS1	2.38142	7.57375	-1.66919	0.00860885	0.0453925	down	LOC110640014	MEIS1	9.62441	7.57375	0.34569	0.143194	0.76468	-
LOC110638516	HLTF	0.008582	0.253175	-4.88268	0.00881392	0.043715	down	LOC110638516	HLTF	0.06943	0.253175	-1.8665	0.327244	0.560236	-	LOC110638516	HLTF	0.078526	0.253175	-1.68889	0.186855	0.815742	-
LOC110662564	bHLH_UNE12	14.308	43.4307	-1.60189	0.000442995	0.00360502	down	LOC110662564	bHLH_UNE12	31.4453	43.4307	-0.465872	0.130779	0.315021	-	LOC110662564	bHLH_UNE12	47.2103	43.4307	0.120386	0.33075	0.907471	-
LOC110665468	bHLH74	0.921111	5.08935	-2.46604	6.03e-06	8.69e-05	down	LOC110665468	bHLH74	1.88095	5.08935	-1.43602	0.0445174	0.151338	-	LOC110665468	bHLH74	5.02091	5.08935	-0.0195337	0.548836	0.962696	-
LOC110637673	bHLH137	0.0001	0.626417	-12.6129	0.000364639	0.00305266	down	LOC110637673	bHLH137	0.0323845	0.626417	-4.27375	0.00707754	0.0387847	down	LOC110637673	bHLH137	0.0001	0.626417	-12.6129	5.21657e-05	0.00427092	down
LOC110637742	bHLH_PIF1	4.54697	1.84977	1.29756	3.85e-09	1.11e-07	up	LOC110637742	bHLH_PIF1	2.06163	1.84977	0.156435	0.0124187	0.0602388	-	LOC110637742	bHLH_PIF1	1.95711	1.84977	0.0813737	0.618845	0.976982	-
LOC110669831	bHLH74	0.0760285	1.75865	-4.53179	2.94e-07	5.74e-06	down	LOC110669831	bHLH74	0.30061	1.75865	-2.54851	0.00246508	0.0170732	down	LOC110669831	bHLH74	1.44259	1.75865	-0.285812	0.748544	0.989463	-
LOC110644015	bHLH_PIF3	4.63525	9.30752	-1.00575	0.336866	0.573483	-	LOC110644015	bHLH_PIF3	3.28957	9.30752	-1.5005	0.00458764	0.0276971	down	LOC110644015	bHLH_PIF3	7.15853	9.30752	-0.378733	0.307797	0.896775	-
LOC110664811	bHLH63	2.15967	1.21298	0.832258	0.000982035	0.00711673	-	LOC110664811	bHLH63	3.05411	1.21298	1.3322	1.76658e-06	3.98177e-05	up	LOC110664811	bHLH63	4.1005	1.21298	1.75725	4.07202e-05	0.00346613	up
LOC110652459	GATA	4.46928	13.7131	-1.61744	0.00426482	0.0243925	down	LOC110652459	GATA	7.44358	13.7131	-0.881487	0.775711	0.891729	-	LOC110652459	GATA	17.5474	13.7131	0.355701	0.122274	0.725704	-
LOC110659109	GATA	1.40599	12.7474	-3.18055	7.71e-12	3.65e-10	down	LOC110659109	GATA	4.66821	12.7474	-1.44926	0.0300175	0.113896	-	LOC110659109	GATA	14.9098	12.7474	0.226062	0.243077	0.863558	-
LOC110654455	GATA	0.0241015	1.07988	-5.48561	3.96e-06	5.97e-05	down	LOC110654455	GATA	0.0354485	1.07988	-4.92901	2.86141e-07	8.26644e-06	down	LOC110654455	GATA	0.334224	1.07988	-1.69199	0.022955	0.342039	-
LOC110664596	GATA	1.08069	16.9509	-3.97134	3.04e-19	3.63e-17	down	LOC110664596	GATA	6.00435	16.9509	-1.49728	0.012104	0.0590651	-	LOC110664596	GATA	11.1548	16.9509	-0.603694	0.1575	0.779863	-
LOC110671762	GATA	1.88081	8.95569	-2.25145	1.64e-05	0.000207588	down	LOC110671762	GATA	3.70166	8.95569	-1.27463	0.149508	0.344212	-	LOC110671762	GATA	8.2523	8.95569	-0.11801	0.973768	0.998136	-
LOC110642622	GATA4	0.0001	1.57963	-13.9473	0.000900777	0.00662042	down	LOC110642622	GATA4	0.906896	1.57963	-0.800574	0.999225	0.999658	-	LOC110642622	GATA4	1.02155	1.57963	-0.628828	0.530779	0.95953	-
LOC110652220	GATA	11.2393	32.0318	-1.51096	0.00472478	0.026532	down	LOC110652220	GATA	17.962	32.0318	-0.834555	0.958512	0.982615	-	LOC110652220	GATA	26.7921	32.0318	-0.257697	0.628545	0.977711	-
LOC110657131	GATA	0.532867	3.93963	-2.88621	5.09e-05	0.000555965	down	LOC110657131	GATA	0.596235	3.93963	-2.72411	9.20522e-05	0.0011457	down	LOC110657131	GATA	2.31232	3.93963	-0.768719	0.244201	0.863934	-
LOC110642715	GATA	1.7966	8.29366	-2.20674	2.99e-05	0.000350047	down	LOC110642715	GATA	4.11866	8.29366	-1.00983	0.535828	0.740693	-	LOC110642715	GATA	8.20083	8.29366	-0.0162383	0.730779	0.988236	-
LOC110646497	GATA	12.1249	27.7322	-1.19359	0.0963449	0.261413	-	LOC110646497	GATA	6.80698	27.7322	-2.02648	5.40132e-06	0.000102581	down	LOC110646497	GATA	13.8802	27.7322	-0.998532	0.00832886	0.188766	-
LOC110634878	RNA polymerase I transcription factor UAF	3.00399	9.01686	-1.58575	0.00734178	0.0378373	down	LOC110634878	RNA polymerase I transcription factor UAF	2.17608	9.01686	-2.05089	0.000650673	0.00577361	down	LOC110634878	RNA polymerase I transcription factor UAF	4.1652	9.01686	-1.11424	0.00827277	0.187926	-
LOC110665988	RNA polymerase I transcription factor UAF	0.0850745	1.23552	-3.86025	0.000355775	0.00299403	down	LOC110665988	RNA polymerase I transcription factor UAF	0.367165	1.23552	-1.75062	0.184236	0.392802	-	LOC110665988	RNA polymerase I transcription factor UAF	1.04835	1.23552	-0.237006	0.825502	0.994759	-
LOC110671981	MOT2	13.4585	27.2575	-1.01813	0.247566	0.479393	-	LOC110671981	MOT2	9.87436	27.2575	-1.4649	0.00801551	0.0428727	down	LOC110671981	MOT2	21.2168	27.2575	-0.361447	0.368361	0.923679	-
LOC110655022	MOT2	5.96608	15.0445	-1.33438	0.0319568	0.11826	-	LOC110655022	MOT2	3.40676	15.0445	-2.14276	6.83428e-06	0.000125128	down	LOC110655022	MOT2	5.50869	15.0445	-1.44945	1.4481e-05	0.00147408	down
LOC110631893	RNA polymerase III transcription factor TFIIIC	9.52589	21.9535	-1.20452	0.069001	0.207012	-	LOC110631893	RNA polymerase III transcription factor TFIIIC	7.2122	21.9535	-1.60594	0.00402046	0.0249989	down	LOC110631893	RNA polymerase III transcription factor TFIIIC	18.674	21.9535	-0.233422	0.714542	0.986932	-
LOC110667219	UBA_NAC	13.9095	43.2616	-1.63701	0.000654235	0.0050512	down	LOC110667219	UBA_NAC	21.75	43.2616	-0.992073	0.473256	0.69354	-	LOC110667219	UBA_NAC	44.5267	43.2616	0.0415835	0.507154	0.957189	-
LOC110658108	E2F/DP	0.106342	1.32554	-3.63981	0.00608788	0.0325717	down	LOC110658108	E2F/DP	0.623849	1.32554	-1.08731	0.681528	0.83769	-	LOC110658108	E2F/DP	1.3946	1.32554	0.0732737	0.707895	0.986022	-
LOC110643024	bZIP_CPRF2	28.1941	23.54	0.260278	3.92e-06	5.92e-05	-	LOC110643024	bZIP_CPRF2	22.5284	23.54	-0.0633704	0.00143649	0.0111436	-	LOC110643024	bZIP_CPRF2	48.1341	23.54	1.03195	6.65258e-06	0.00075503	up
LOC110657867	bZIP_HY5	1.313	7.33829	-2.48258	0.000338934	0.00288065	down	LOC110657867	bZIP_HY5	0.653704	7.33829	-3.48873	1.37548e-07	4.30035e-06	down	LOC110657867	bZIP_HY5	2.14898	7.33829	-1.77179	0.000805393	0.0363126	down
LOC110654055	bZIP_HY5	12.8094	18.1329	-0.501404	0.365091	0.601419	-	LOC110654055	bZIP_HY5	4.44277	18.1329	-2.02907	0.000245924	0.00260536	down	LOC110654055	bZIP_HY5	7.47004	18.1329	-1.27942	0.0147491	0.269192	-
LOC110640262	trihelix	4.37654	7.25075	-0.728341	0.642394	0.820252	-	LOC110640262	trihelix	1.9006	7.25075	-1.93168	0.00535604	0.0312713	down	LOC110640262	trihelix	4.59478	7.25075	-0.658134	0.224674	0.851606	-
LOC110642097	bZIP_ATF6	0.76435	6.08825	-2.99372	0.000176782	0.00164427	down	LOC110642097	bZIP_ATF6	0.472005	6.08825	-3.68915	3.19303e-07	9.10194e-06	down	LOC110642097	bZIP_ATF6	1.41593	6.08825	-2.10428	0.000205806	0.0124163	down
LOC110668059	bZIP_ATF6	0.957983	3.83941	-2.00281	0.00711534	0.0370133	down	LOC110668059	bZIP_ATF6	1.7557	3.83941	-1.12884	0.442002	0.667757	-	LOC110668059	bZIP_ATF6	3.62909	3.83941	-0.0812756	0.906673	0.996499	-
LOC110669837	bZIP_ATF6	1.92342	26.5436	-3.78662	6.62e-08	1.49e-06	down	LOC110669837	bZIP_ATF6	4.99807	26.5436	-2.40892	0.000278586	0.00288426	down	LOC110669837	bZIP_ATF6	9.68646	26.5436	-1.45432	0.0061273	0.154471	-

## Sheet: Table S6
Supplementary Table 6 DAMs in the amino acid synthesis pathway
	ET24 vs ET0											ET1T vs ET0											ET2d vs ET0
compound name	score	rt	mz	platform	MEAN ET0	MEAN ET24	VIP	P-VALUE	Q-VALUE	FOLD CHANGE	LOG2_FOLDCHANGE	score	rt	mz	platform	MEAN ET0	MEAN ET1d	VIP	P-VALUE	Q-VALUE	FOLD CHANGE	LOG2_FOLDCHANGE	score	rt	mz	platform	MEAN ET0	MEAN ET2d	VIP	P-VALUE	Q-VALUE	FOLD CHANGE	LOG2_FOLDCHANGE
s-adenosylmethionine	0.954052	480.485	399.143	POS	0.303511	0.762305	1.45102	0.105713	0.146294	0.398148	1.32862	0.954052	480.485	399.143	POS	0.303511	0.437249	1.61662	0.0524868	0.368536	0.694136	0.526709	0.954052	480.485	399.143	POS	0.303511	0.631873	1.65844	0.00862744	0.110146	0.480335	1.05789
l-alanine	1	379.303	90.0552	POS	3.05269	3.80311	0.784777	0.306315	0.175675	0.802683	0.317097	1	379.303	90.0552	POS	3.05269	4.11556	1.40263	0.0901307	0.373081	0.741744	0.431006	1	379.303	90.0552	POS	3.05269	5.27373	1.74918	0.000510986	0.0551761	0.578849	0.788741
l-lysine	0.996987	531.626	145.097	NEG	1.56472	2.11099	1.42026	0.0174535	0.0938229	0.741227	0.432014	0.996987	531.626	145.097	NEG	1.56472	1.74662	1.07057	0.166776	0.396044	0.895855	0.158663	0.996987	531.626	145.097	NEG	1.56472	1.4047	0.675234	0.56869	0.409997	1.11392	-0.155649
l-aspartic acid	0.771844	521.81	132.029	NEG	0.0760179	0.182807	1.18855	0.0403211	0.116849	0.415838	1.26591	0.771844	521.81	132.029	NEG	0.0760179	0.0839778	0.442712	0.849596	0.590474	0.905215	0.143668	0.771844	521.81	132.029	NEG	0.0760179	0.117564	1.10256	0.293115	0.331535	0.64661	0.629033
l-glutamine	0.991818	386.302	147.076	POS	271.312	416.846	0.964245	0.271734	0.17166	0.650867	0.619565	0.991818	386.302	147.076	POS	271.312	391.602	1.27478	0.195114	0.402041	0.692824	0.529439	0.991818	386.302	147.076	POS	271.312	402.238	1.69586	0.00445961	0.086816	0.674506	0.568098
phosphoenolpyruvic acid	0.993725	473.779	166.974	NEG	0.469034	1.82587	1.33123	0.0191186	0.0966666	0.256882	1.96082	0.993725	473.779	166.974	NEG	0.469034	1.22701	1.33558	0.0468772	0.367937	0.382256	1.38739	0.993725	473.779	166.974	NEG	0.469034	0.555361	0.667392	0.698609	0.444593	0.844556	0.243735
ornithine	0.999043	513.212	133.097	POS	7.2759	13.184	1.48982	0.0156466	0.0903009	0.551876	0.857585	0.999043	513.212	133.097	POS	7.2759	8.49813	1.11144	0.174689	0.397895	0.856177	0.22402	0.999043	513.212	133.097	POS	7.2759	10.6445	1.55363	0.0265366	0.147808	0.683534	0.548914
l-tyrosine	0.977729	317.262	180.066	NEG	7.58092	5.52161	1.46948	0.00973373	0.0740009	1.37295	-0.457283	0.977729	317.262	180.066	NEG	7.58092	7.01216	1.24445	0.203695	0.403556	1.08111	-0.112514	0.977729	317.262	180.066	NEG	7.58092	6.26788	1.00871	0.247911	0.311856	1.20949	-0.274397
l-cysteine	0.808286	852.012	220	GC	3.43066	1.25833	1.15271	0.0335966	0.111999	2.72637	-1.44698	0.808286	852.012	220	GC	3.43066	3.05467	0.432136	0.648938	0.524106	1.12309	-0.16747	0.808286	852.012	220	GC	3.43066	5.85351	0.81441	0.39738	0.369483	0.586087	0.770814
dihydroxyacetone phosphate	0.994789	445.185	168.99	NEG	0.144471	0.356441	1.23785	0.0433926	0.119603	0.405316	1.30288	0.994789	445.185	168.99	NEG	0.144471	0.387052	1.43237	0.034607	0.36596	0.373261	1.42174	0.994789	445.185	168.99	NEG	0.144471	0.130265	0.262115	0.824045	0.485237	1.10905	-0.149329
l-leucine	0.90064	349.958	132.102	POS	0.825002	1.40882	1.48048	0.00270974	0.0510609	0.585598	0.772017	0.90064	349.958	132.102	POS	0.825002	1.23081	1.55342	0.0100238	0.348427	0.670293	0.577137	0.90064	349.958	132.102	POS	0.825002	1.34329	1.52653	0.0227044	0.142432	0.614166	0.703301
l-histidine	0.949647	404.422	154.061	NEG	1.38725	2.09622	1.40199	0.0403445	0.116871	0.661788	0.595558	0.949647	404.422	154.061	NEG	1.38725	2.14896	1.85401	0.00016725	0.0700365	0.645548	0.631404	0.949647	404.422	154.061	NEG	1.38725	1.52084	0.149683	0.706837	0.447183	0.912164	0.132635
l-valine	0.999956	313.798	116.071	NEG	43.8604	61.1489	1.57626	0.00160244	0.044642	0.717272	0.479408	0.999956	313.798	116.071	NEG	43.8604	58.7725	1.68536	0.028454	0.364344	0.746274	0.422222	0.999956	313.798	116.071	NEG	43.8604	43.9508	0.00960104	0.987351	0.530396	0.997943	0.00297052
l-threonine	0.963188	364.973	118.05	NEG	11.7917	15.1285	1.44883	0.0184653	0.0955922	0.779438	0.359494	0.963188	364.973	118.05	NEG	11.7917	14.4604	1.68286	0.0246358	0.362946	0.815449	0.294334	0.963188	364.973	118.05	NEG	11.7917	12.2543	0.0988862	0.793714	0.475876	0.962251	0.0555154
l-homoserine	0.61891	418.454	118.05	NEG	0.117519	0.19365	1.4967	0.0149513	0.0888035	0.606862	0.72056	0.61891	418.454	118.05	NEG	0.117519	0.143661	1.43529	0.125723	0.383194	0.818032	0.289771	0.61891	418.454	118.05	NEG	0.117519	0.142924	0.642671	0.396082	0.369094	0.822249	0.282354
d-erythrose 4-phosphate	0.985745	463.875	199.001	NEG	0.0860109	0.147501	1.54611	0.00379142	0.0543384	0.583119	0.778137	0.985745	463.875	199.001	NEG	0.0860109	0.128977	1.31379	0.170431	0.396919	0.666869	0.584525	0.985745	463.875	199.001	NEG	0.0860109	0.0787545	0.518068	0.710519	0.448368	1.09214	-0.127158
l-isoleucine	0.997694	290.239	132.102	POS	6.58533	14.49	1.37834	0.135268	0.151436	0.454474	1.13773	0.997694	290.239	132.102	POS	6.58533	12.1536	1.6767	0.0694598	0.369767	0.541841	0.88406	0.997694	290.239	132.102	POS	6.58533	10.9024	1.64995	0.0483875	0.179847	0.604026	0.727318
d-serine	0.991442	388.976	106.05	POS	2.46033	3.46416	1.27547	0.0766609	0.138159	0.710225	0.493651	0.991442	388.976	106.05	POS	2.46033	2.94973	1.0309	0.263344	0.411542	0.834087	0.261731	0.991442	388.976	106.05	POS	2.46033	4.47237	1.67458	0.00858139	0.109961	0.550119	0.862184
d-proline	0.999858	323.141	116.071	POS	23.2286	27.0813	0.473748	0.527088	0.22012	0.857733	0.2214	0.999858	323.141	116.071	POS	23.2286	29.7962	1.28538	0.160137	0.394365	0.77958	0.35923	0.999858	323.141	116.071	POS	23.2286	38.824	1.73786	0.00130668	0.0618649	0.598305	0.741048
aminoadipic acid	0.917124	304.388	162.076	POS	0.186979	0.315208	1.12129	0.163891	0.154835	0.593191	0.753432	0.917124	304.388	162.076	POS	0.186979	0.27222	1.49751	0.0718467	0.369894	0.686866	0.5419	0.917124	304.388	162.076	POS	0.186979	0.258639	1.51019	0.0479463	0.179264	0.722933	0.468066
o-phosphoserine 2	0.475529	992.964	299	GC	2.06521	4.34531	1.3674	0.0220149	0.100883	0.475274	1.07317	0.475529	992.964	299	GC	2.06521	2.16495	0.38528	0.894696	0.60292	0.95393	0.0680451	0.475529	992.964	299	GC	2.06521	5.93548	1.40204	0.0838674	0.216094	0.347944	1.52307

## Sheet: Table S7
Supplementary Table 7 DEGs in the amino acid synthesis pathway
ET24 vs ET0									ET1T vs ET0									ET2T vs ET0
Gene id	MeanTPM (ET24)	MeanTPM (ET0)	log2FoldChange	pValue	qValue	result			Gene id	MeanTPM (ET1d)	MeanTPM (ET0)	log2FoldChange	pValue	qValue	result			Gene id	MeanTPM (ET2d)	MeanTPM (ET0)	log2FoldChange	pValue	qValue	result
LOC110646524	11.8176	9.92018	0.252493	0.00152096	0.0103342	-	ADT		LOC110646524	10.0342	9.92018	0.016485	0.0126073	0.060996	-	ADT		LOC110646524	6.44311	9.92018	-0.622609	0.141278	0.761474	-	ADT
LOC110642217	169.298	101.738	0.734706	2.64601e-12	1.34196e-10	-	AH		LOC110642217	87.6374	101.738	-0.21524	0.00649259	0.0362583	-	AH		LOC110642217	101.221	101.738	-0.00735541	0.686929	0.985303	-	AH
LOC110644964	1.84796	15.413	-3.06015	4.20335e-13	2.44385e-11	down	ALS		LOC110644964	5.04325	15.413	-1.61173	0.00299673	0.0199152	down	ALS		LOC110644964	15.5828	15.413	0.0158048	0.610708	0.975749	-	ALS
LOC110652137	0.243907	0.0001	11.2521	0.000390125	0.00323162	up	AS		LOC110652137	0.05214	0.0001	9.02625	0.101706	1	-	AS		LOC110652137	0.0001	0.0001	0	1	1	-	AS
LOC110661858	1.89621	9.9516	-2.39181	1.00385e-06	1.74628e-05	down	ASPS		LOC110661858	5.54359	9.9516	-0.844107	0.896514	0.952198	-	ASPS		LOC110661858	14.2369	9.9516	0.516633	0.0221509	0.334857	-	ASPS
LOC110657038	5.69075	17.4655	-1.61782	0.00183406	0.0121012	down	AST		LOC110657038	3.9458	17.4655	-2.14612	1.33462e-07	4.19004e-06	down	AST		LOC110657038	11.8779	17.4655	-0.556227	0.137462	0.752801	-	AST
LOC110644138	0.718688	4.5364	-2.65811	0.000286015	0.00248704	down	AST		LOC110644138	1.16302	4.5364	-1.96367	0.00687466	0.0379129	down	AST		LOC110644138	2.90631	4.5364	-0.642362	0.214804	0.841677	-	AST
LOC110654282	212.42	81.8977	1.37503	2.33907e-16	1.97606e-14	up	AST		LOC110654282	134.517	81.8977	0.715899	8.93132e-08	2.94881e-06	-	AST		LOC110654282	79.8208	81.8977	-0.0370586	0.905802	0.996499	-	AST
LOC110658976	88.1496	86.5146	0.0270109	0.00198074	0.0128993	-	CS		LOC110658976	74.3299	86.5146	-0.219	0.0427657	0.146763	-	CS		LOC110658976	67.8803	86.5146	-0.349949	0.376479	0.925712	-	CS
LOC110660627	1212.72	117.924	3.36231	3.95489e-78	2.01581e-74	up	CYSS		LOC110660627	264.177	117.924	1.16364	1.08147e-13	1.64938e-11	up	CYSS		LOC110660627	156.656	117.924	0.409736	0.0491221	0.500376	-	CYSS
LOC110656737	278.987	114.318	1.28715	1.20136e-21	1.74952e-19	up	CYSS		LOC110656737	174.226	114.318	0.607908	5.3346e-09	2.50434e-07	-	CYSS		LOC110656737	138.599	114.318	0.277864	0.224514	0.851606	-	CYSS
LOC110662601	820.09	191.813	2.09608	8.67567e-35	3.53759e-32	up	CYSS		LOC110662601	291.259	191.813	0.602606	7.03732e-08	2.40816e-06	-	CYSS		LOC110662601	192.958	191.813	0.00858486	0.759396	0.989983	-	CYSS
LOC110656733	0.847527	4.36025	-2.36308	0.00422245	0.0241853	down	CYSS		LOC110656733	1.14573	4.36025	-1.92815	0.0167848	0.075067	-	CYSS		LOC110656733	1.92586	4.36025	-1.17891	0.0307702	0.397708	-	CYSS
LOC110633533	780.918	150.071	2.37952	1.27314e-43	9.27027e-41	up	DAHPS		LOC110633533	409.373	150.071	1.44777	3.94734e-17	9.64211e-15	up	DAHPS		LOC110633533	169.258	150.071	0.173577	0.345304	0.913304	-	DAHPS
LOC110636688	2902.79	1012.65	1.5193	1.01184e-17	1.03147e-15	up	DAHPS		LOC110636688	2044.79	1012.65	1.01381	1.07478e-10	8.07297e-09	up	DAHPS		LOC110636688	875.851	1012.65	-0.209385	0.686795	0.985303	-	DAHPS
LOC110662847	200.792	79.4282	1.33798	7.24922e-19	8.27222e-17	up	DAHPS		LOC110662847	153.103	79.4282	0.946781	7.16389e-13	9.1203e-11	-	DAHPS		LOC110662847	134.337	79.4282	0.75813	0.00091126	0.0389515	-	DAHPS
LOC110636720	0.122144	1.42757	-3.54691	0.00106907	0.00764424	down	DapB		LOC110636720	0.840526	1.42757	-0.764198	0.856827	0.93366	-	DapB		LOC110636720	1.55004	1.42757	0.118739	0.618635	0.976982	-	DapB
LOC110633474	41.4345	14.749	1.49022	5.93761e-22	8.77217e-20	up	SDH		LOC110633474	16.982	14.749	0.203393	6.55014e-05	0.000862397	-	SDH		LOC110633474	15.9218	14.749	0.110389	0.476368	0.953119	-	SDH
LOC110635507	28.1328	8.92989	1.65554	2.53782e-24	4.8206e-22	up	SDH		LOC110635507	12.6684	8.92989	0.504524	7.71007e-07	1.96541e-05	-	SDH		LOC110635507	10.9134	8.92989	0.289389	0.258314	0.871624	-	SDH
LOC110656908	31.1179	20.8479	0.577844	1.13092e-08	2.99702e-07	-	SDH		LOC110656908	21.3945	20.8479	0.0373371	0.000265205	0.00277344	-	SDH		LOC110656908	23.9954	20.8479	0.202857	0.272742	0.879694	-	SDH
LOC110665548	0.0001	1.83767	-14.1656	2.35961e-07	4.71336e-06	down	SDH		LOC110665548	0.0270245	1.83767	-6.08747	4.6814e-08	1.66848e-06	down	SDH		LOC110665548	0.328589	1.83767	-2.48352	0.00015175	0.00992304	down	SDH
LOC110638565	73.4698	194.114	-1.40168	0.00180981	0.0119774	down	ENO		LOC110638565	104.53	194.114	-0.892984	0.726085	0.865855	-	ENO		LOC110638565	183.154	194.114	-0.0838518	0.941579	0.997411	-	ENO
LOC110668875	0.194338	4.2442	-4.44885	9.53063e-11	3.78527e-09	down	GAD		LOC110668875	0.197513	4.2442	-4.42548	2.61263e-12	2.93994e-10	down	GAD		LOC110668875	1.43043	4.2442	-1.56904	0.000889266	0.0383433	down	GAD
LOC110646002	26.0479	155.623	-2.57882	1.91299e-13	1.1724e-11	down	GAD		LOC110646002	31.7121	155.623	-2.29495	1.3069e-07	4.11591e-06	down	GAD		LOC110646002	74.325	155.623	-1.06614	0.000543412	0.0268283	down	GAD
LOC110655815	21.8353	4.45489	2.2932	2.55142e-34	1.01335e-31	up	GLDH		LOC110655815	15.6035	4.45489	1.80841	3.94823e-23	1.7192e-20	up	GLDH		LOC110655815	10.1213	4.45489	1.18394	0.000101195	0.00716459	up	GLDH
LOC110666168	30.1856	65.4141	-1.11574	0.154105	0.358882	-	GOGAT		LOC110666168	22.1332	65.4141	-1.56339	0.000872342	0.00737673	down	GOGAT		LOC110666168	36.8458	65.4141	-0.8281	0.00400915	0.115077	-	GOGAT
LOC110672056	42.1025	16.31	1.36815	7.72752e-11	3.10543e-09	up	GS		LOC110672056	26.7307	16.31	0.712744	2.24443e-05	0.000345257	-	GS		LOC110672056	13.8527	16.31	-0.235587	0.736598	0.988595	-	GS
LOC110645923	1207.52	564.583	1.09679	3.0441e-11	1.30202e-09	up	GS		LOC110645923	1000.57	564.583	0.825558	2.96081e-08	1.13178e-06	-	GS		LOC110645923	400.454	564.583	-0.495548	0.183994	0.812196	-	GS
LOC110672051	225.163	98.1759	1.19753	5.98664e-14	3.88712e-12	up	GS		LOC110672051	149.063	98.1759	0.602482	4.88643e-07	1.33588e-05	-	GS		LOC110672051	77.7693	98.1759	-0.336168	0.405023	0.936726	-	GS
LOC110672052	53.3283	22.8987	1.21963	2.31662e-10	8.60835e-09	up	GS		LOC110672052	33.676	22.8987	0.556456	5.91562e-05	0.00079134	-	GS		LOC110672052	19.3609	22.8987	-0.242117	0.696849	0.985303	-	GS
LOC110645924	810.89	335.558	1.27295	5.15751e-14	3.37745e-12	up	GS		LOC110645924	630.872	335.558	0.910786	3.00965e-09	1.52358e-07	-	GS		LOC110645924	275.907	335.558	-0.282379	0.515889	0.957962	-	GS
LOC110663870	1414.68	668.163	1.0822	7.16411e-13	4.03486e-11	up	GS		LOC110663870	989.14	668.163	0.565975	1.15174e-07	3.68521e-06	-	GS		LOC110663870	525.21	668.163	-0.347305	0.372918	0.924207	-	GS
LOC110669380	6.87073	13.5905	-0.984068	0.442992	0.670739	-	IDH		LOC110669380	7.73861	13.5905	-0.812458	0.977649	0.990874	-	IDH		LOC110669380	14.9474	13.5905	0.137295	0.298141	0.892908	-	IDH
LOC110652259	47.4082	17.8715	1.40748	2.79243e-19	3.37542e-17	up	IPMS		LOC110652259	27.9996	17.8715	0.647747	2.80497e-08	1.07769e-06	-	IPMS		LOC110652259	25.5189	17.8715	0.513906	0.0292663	0.388408	-	IPMS
LOC110640652	1.89724	3.96071	-1.06186	0.401233	0.633906	-	IPMS		LOC110640652	2.24931	3.96071	-0.816278	0.990469	0.996043	-	IPMS		LOC110640652	3.42843	3.96071	-0.20821	0.892709	0.996469	-	IPMS
LOC110650996	1725.63	756.747	1.18924	3.88222e-15	2.84714e-13	up	METH		LOC110650996	1326.79	756.747	0.810056	3.1645e-10	2.10815e-08	-	METH		LOC110650996	602.587	756.747	-0.328643	0.400748	0.935089	-	METH
LOC110668842	85.0916	40.4242	1.0738	1.77573e-11	7.88178e-10	up	NAGK		LOC110668842	82.8848	40.4242	1.03589	2.1315e-10	1.49979e-08	up	NAGK		LOC110668842	37.281	40.4242	-0.116779	0.915237	0.996968	-	NAGK
LOC110662495	9.17043	27.632	-1.59128	0.00351937	0.0207779	down	P5C		LOC110662495	15.5846	27.632	-0.826223	0.981743	0.99245	-	P5C		LOC110662495	37.6743	27.632	0.44724	0.0509209	0.507852	-	P5C
LOC110646547	2.34384	19.768	-3.07622	1.62251e-17	1.60581e-15	down	PFK		LOC110646547	8.73809	19.768	-1.17778	0.130609	0.314889	-	PFK		LOC110646547	19.7358	19.768	-0.00235096	0.62041	0.976982	-	PFK
LOC110657729	13.9406	55.7884	-2.00067	7.24501e-08	1.61964e-06	down	PFK		LOC110657729	22.3887	55.7884	-1.3172	0.0310038	0.116674	-	PFK		LOC110657729	53.8632	55.7884	-0.0506674	0.742347	0.989008	-	PFK
LOC110645731	1.86147	6.89125	-1.88832	0.000871791	0.00643833	down	PFK		LOC110645731	2.37249	6.89125	-1.53837	0.0260171	0.103213	-	PFK		LOC110645731	3.19044	6.89125	-1.11101	0.0048893	0.13095	-	PFK
LOC110667627	475.972	198.233	1.26368	3.9464e-13	2.29883e-11	up	PHGDH		LOC110667627	211.507	198.233	0.0935066	0.00545749	0.0316606	-	PHGDH		LOC110667627	145.423	198.233	-0.446941	0.2651	0.875925	-	PHGDH
LOC110641702	1.8716	12.9932	-2.79541	2.39725e-10	8.87562e-09	down	PK		LOC110641702	1.64295	12.9932	-2.9834	2.61373e-11	2.34416e-09	down	PK		LOC110641702	9.97445	12.9932	-0.381448	0.394274	0.932767	-	PK
LOC110636171	31.9488	12.2196	1.38656	3.48498e-15	2.58058e-13	up	PK		LOC110636171	20.0769	12.2196	0.716333	3.58718e-07	1.00351e-05	-	PK		LOC110636171	9.5594	12.2196	-0.354211	0.419205	0.941376	-	PK
LOC110644795	33.2097	12.2443	1.43949	1.23413e-19	1.52186e-17	up	PK		LOC110644795	9.76294	12.2443	-0.326725	0.053464	0.172316	-	PK		LOC110644795	9.46912	12.2443	-0.37081	0.399366	0.934605	-	PK
LOC110649299	0.606437	2.41216	-1.9919	0.00937862	0.0458981	down	PK		LOC110649299	1.15666	2.41216	-1.06037	0.489983	0.706476	-	PK		LOC110649299	2.85214	2.41216	0.24172	0.358036	0.920151	-	PK
LOC110660570	901.689	439.139	1.03795	3.28657e-15	2.44549e-13	up	PSAT		LOC110660570	469.812	439.139	0.0974062	0.0011228	0.00907821	-	PSAT		LOC110660570	442.063	439.139	0.00957526	0.588206	0.969526	-	PSAT
LOC110656765	36.5969	29.4636	0.312786	1.45415e-05	0.00018764	-	RpiA		LOC110656765	37.0555	29.4636	0.330754	4.5746e-05	0.000635725	-	RpiA		LOC110656765	25.3371	29.4636	-0.217687	0.911663	0.996918	-	RpiA
LOC110661736	2541.8	1217.46	1.06198	2.01338e-10	7.55765e-09	up	SAMS		LOC110661736	3752.81	1217.46	1.6241	4.11457e-15	7.77499e-13	up	SAMS		LOC110661736	1184.61	1217.46	-0.0394555	0.907763	0.996549	-	SAMS
LOC110663150	712.189	224.479	1.66568	3.8957e-23	6.56613e-21	up	SAMS		LOC110663150	493.46	224.479	1.13635	9.96931e-12	9.63112e-10	up	SAMS		LOC110663150	225.43	224.479	0.00609917	0.79627	0.991355	-	SAMS
LOC110634078	8.05981	3.7951	1.08661	6.12011e-08	1.39989e-06	up	SAMS		LOC110634078	9.01881	3.7951	1.2488	1.22224e-09	6.94182e-08	up	SAMS		LOC110634078	4.87778	3.7951	0.362084	0.370432	0.923679	-	SAMS
LOC110653405	867.154	542.165	0.677556	4.77694e-09	1.36023e-07	-	SAMS		LOC110653405	1115.17	542.165	1.04046	8.12102e-12	8.05268e-10	up	SAMS		LOC110653405	545.095	542.165	0.00777617	0.744805	0.989138	-	SAMS
LOC110661411	1.64894	1.14451	0.526808	0.0118215	0.055245	-	SAMS		LOC110661411	2.50702	1.14451	1.13125	7.60455e-06	0.000137307	up	SAMS		LOC110661411	1.66489	1.14451	0.540694	0.232908	0.857036	-	SAMS
LOC110671650	657.575	355.463	0.887454	9.6243e-10	3.13451e-08	-	SHMT		LOC110671650	799.688	355.463	1.16974	3.4631e-11	2.98134e-09	up	SHMT		LOC110671650	284.156	355.463	-0.323017	0.448449	0.948406	-	SHMT

## Sheet: Table S8
Supplementary Table 8 DAMs in the carbohydrate metabolism pathway
	ET24 vs ET0											ET1T vs ET0											ET2T vs ET0
compound name	score	rt	mz	platform	MEAN CK3	MEAN ET1	VIP	P-VALUE	Q-VALUE	FOLD CHANGE	LOG_FOLDCHANGE	score	rt	mz	platform	MEAN CK1	MEAN ET2	VIP	P-VALUE	Q-VALUE	FOLD CHANGE	LOG_FOLDCHANGE	score	rt	mz	platform	MEAN CK1	MEAN ET2	VIP	P-VALUE	Q-VALUE	FOLD CHANGE	LOG_FOLDCHANGE
raffinose	0.894922	460.014	503.161	NEG	1.58374	4.33488	1.46924	0.0318964	0.110762	0.365349	1.45265	0.894922	460.014	503.161	NEG	1.58374	3.00105	1.40197	0.18825	0.400739	0.52773	0.922127	0.894922	460.014	503.161	NEG	1.58374	3.57998	1.58473	0.0252676	0.14589	0.442389	1.17661
melibiose	0.438264	378.333	360.149	POS	4.38224	13.7536	1.45853	0.0243635	0.103763	0.318624	1.65007	0.438264	378.333	360.149	POS	4.38224	10.0723	1.69305	0.0145143	0.355852	0.435076	1.20066	0.438264	378.333	360.149	POS	4.38224	9.49997	1.61098	0.019867	0.13827	0.46129	1.11626
α-galactose 1-phosphate	0.994513	501.33	259.022	NEG	0.21223	0.477364	1.43949	0.00903824	0.0713773	0.444589	1.16946	0.994513	501.33	259.022	NEG	0.21223	0.357553	1.49801	0.0325782	0.365493	0.593563	0.752526	0.994513	501.33	259.022	NEG	0.21223	0.32397	1.29504	0.132912	0.254273	0.655092	0.61023
UDP-galactose	0.938252	458.514	565.048	NEG	0.70465	3.46646	1.49301	0.000146221	0.0206493	0.203276	2.29849	0.938252	458.514	565.048	NEG	0.70465	1.69366	1.35242	0.100019	0.374406	0.416052	1.26516	0.938252	458.514	565.048	NEG	0.70465	1.3488	1.38868	0.0595442	0.192601	0.522429	0.936693
sucrose	0.939511	411.467	341.109	NEG	1.50697	1.00908	1.3382	0.0401032	0.116642	1.49341	-0.578613	0.939511	411.467	341.109	NEG	1.50697	1.41108	0.204006	0.600617	0.50478	1.06796	-0.0948588	0.939511	411.467	341.109	NEG	1.50697	1.50063	0.105274	0.977711	0.527951	1.00423	-0.00608623

## Sheet: Table S9
Supplementary Table 9 DEGs in the carbohydrate metabolism pathway
			ET24 vs ET0						ET1T vs ET0						ET2T vs ET0
Gene id	Gene name	Gene symbol	MeanTPM (ET24)	MeanTPM (ET0)	log2FoldChange	pValue	qValue	result	MeanTPM (ET1d)	MeanTPM (ET0)	log2FoldChange	pValue	qValue	result	MeanTPM (ET2d)	MeanTPM (ET0)	log2FoldChange	pValue	qValue	result
LOC110644586	inositol 3-alpha-galactosyltransferase	GOLS	3.12815	15.926	-2.34801	1.07726e-06	1.86024e-05	down	2.30965	15.926	-2.78564	3.76943e-09	1.84451e-07	down	2.95404	15.926	-2.43063	1.30158e-10	4.01619e-08	down
LOC110656981	UDP-glucose 4-epimerase	UGE	1.73782	6.18273	-1.83096	0.00993627	0.0480885	down	5.36384	6.18273	-0.204978	0.05919	0.185113	-	7.84356	6.18273	0.343264	0.221137	0.848257	-
LOC110641913	raffinose synthase	RS	13.2483	19.8983	-0.586832	0.637728	0.816744	-	9.23013	19.8983	-1.10822	0.294512	0.526515	-	7.87529	19.8983	-1.33724	0.000332277	0.018295	down
LOC110654552	alpha-galactosidase	GLA	11.6917	9.6569	0.275852	0.000111252	0.00110321	-	3.24129	9.6569	-1.57499	0.0141099	0.06626	-	3.8748	9.6569	-1.31744	0.000565796	0.0274793	down
LOC110631791	beta-fructofuranosidase	INV	12.972	42.646	-1.71701	0.000251093	0.0022232	down	10.0611	42.646	-2.08362	7.61312e-07	1.94835e-05	down	8.03264	42.646	-2.40846	4.49543e-16	3.41445e-13	down
LOC110631626	inositol 3-alpha-galactosyltransferase	GOLS	0.304738	4.91284	-4.01092	3.10269e-08	7.5788e-07	down	1.7638	4.91284	-1.47787	0.13326	0.319029	-	5.79266	4.91284	0.237667	0.369514	0.923679	-
LOC110653447	UDP-glucose 4-epimerase	UGE	59.8445	22.3317	1.42212	6.00616e-21	8.20002e-19	up	17.7023	22.3317	-0.335155	0.0824613	0.231915	-	21.9421	22.3317	-0.0253924	0.796111	0.991355	-
